# Supplementary material for: Rapid traversal of vast chemical space using machine learning-guided docking screens
Source: Nat Comput Sci. 2025 Mar 13;5(4):301–12. doi: 10.1038/s43588-025-00777-x (PMC12021657; doi:10.1038/s43588-025-00777-x)
Supplement: Supplementary file 4 — Experimentally validated molecules. SMILES, identifiers and experimental activities. [file 43588_2025_777_MOESM4_ESM.xlsx]

## Sheet: D2R_Displacement
SMILES	Vendor Code	Displacement at 10 uM (%)
c1cnc(cc1C(F)(F)F)N2CCN(CC2)C3CCC3	Z1348398263	5 ± 3%
c1ccc(cc1)CC2CN(C2)Cc3cc4c(s3)cccn4	Z8185092667	12 ± 3%
c1ccc(c(c1)[C@H](CN2CCc3cc(sc3C2)Br)O)F	Z8185092668	3 ± 1%
c1cnc(cn1)CCN2CCC(CC2)c3c[nH]nc3	Z2833584438	1 ± 1%
Cc1ccc(c(c1)C)C(CN2CCC3(C2)Cc4ccccc4C3)O	Z8185092353	4 ± 3%
c1cc(sc1)CCN2CCC(C2)Oc3ccc(cn3)C4CC4	Z2694200197	17 ± 4%
c1cc(cc(c1)Cl)CC(CN2CCC=C(C2)c3ccco3)O	Z2102774071	10 ± 3%
Cc1cc(ccc1F)CC(CN2CCc3c(ncn3C4CCC4)C2)O	Z3516919089	1 ± 1%
Cc1c(nc[nH]1)CN2CCC(C2)Oc3cc(cc(c3)F)F	Z3516846214	5 ± 1%
c1cc(ccc1COC2CCN(CC2)CCn3cc(cn3)Cl)Br	Z8185092665	4 ± 1%
Cc1cnccc1CCN2CCC(C2)Oc3ccccc3Cl	Z2436421891	56 ± 2%
Cc1c(c(ccc1)CN[C@H]2C[C@@H](C2)Oc3ccccc3)F	Z8185092308	6 ± 2%
Cc1ccccc1n2cc(cn2)CNC3Cc4ccccc4OC3	Z8185092078	3 ± 1%
c1ccc(cc1)n2nc(cn2)CN[C@H]3C[C@@H](C3)c4ccc(cc4)F	Z2213086620	27 ± 1%
c1ccc(cc1)[C@H]2C[C@@H](C2)NCc3c(cccc3)n4nccc4	Z1973963178	1 ± 2%
c1ccc(cc1)O[C@H]2C[C@@H](C2)NCc3n4c(nc3)cc(cc4)Br	Z8185092056	2 ± 2%
c1ccc(cc1)C2CC(C2)NCc3cc4c([nH]3)cccn4	Z3532611366	24 ± 1%
c1ccc(cc1)O[C@@H]2CCN(C2)Cc3cc4c(nc3Cl)CCOC4	Z3529190238	1 ± 1%
CC(C)(C)c1c[nH]c(n1)CN2CCC(C2)Cc3nccs3	Z8185092674	2 ± 3%
c1cc(ccc1O[C@H]2CCN(C2)Cc3cnc4n3cc(cc4)Br)F	Z8185092492	5 ± 3%
Cc1ccc(cc1)C2CC(C2)NCCn3c4ccccc4cn3	Z8185092514	23 ± 1%
c1ccc2c(c1)cnn2C3CCN(CC3)CC(c4cccc(n4)Cl)O	Z3651347041	28 ± 1%
c1cc(ccc1C2CN=C(N2)NCc3cc(ccn3)OC4CCC4)Cl	Z8185092666	24 ± 1%
c1ccc2c(c1)CC(C2)NCCc3ccn(n3)c4ccc(cc4)F	Z1441695252	59 ± 1%
c1ccc(cc1)C2CN=C(N2)NCCc3cn4c(n3)CCCC4	Z8185092671	5 ± 2%
c1ccc(cc1)NC2CCN(C2)Cc3cccc4n3ncn4	Z3310096494	1 ± 2%
c1ccc2c(c1)c(ncn2)C3CN(C3)CCc4cccc(c4)Cl	Z3806926084	4 ± 1%
c1ccc(c(c1)CNCc2nc3cccc(c3s2)F)n4cccn4	Z8185092672	2 ± 1%
Cn1cc(cn1)c2ccc(s2)CN3CC[C@H](C3)Oc4ccccc4	Z2629646171	7 ± 1%
Cc1ccc(cc1)CCN2C[C@@H]3CN(C[C@@H]3C2)C(=O)c4cn5c(n4)CC(CC5)C	Z8185092530	1 ± 2%

## Sheet: A2AR_Displacement
SMILES	Vendor Code	Displacement at 20 uM (%)
Cc1cc(ns1)NC(=O)c2cccn2CCN3CCOCC3	Z3591989733	19±1%
CC(Cc1c[nH]c2c1cccn2)NCc3c4ccccc4n(n3)C	Z7272600070	20±1%
c1ccc(cc1)CN2CCCC2C(=O)NCc3[nH]c(=O)ccn3	Z4219981720	6±4%
Cc1cnc(cc1OC)CNC(C)Cc2c[nH]c3c2cccn3	Z7326877935	13±2%
c1ccc(cc1)O[C@H]2CCN(C2)CC(=O)c3c[nH]c4c3ccc(n4)Cl	Z8854579348	1.4 mM
c1cnc(nc1)NC(=O)C2CCN(CC2)CC(C3CCC3)O	Z3292775568	1±2%
c1cc(cc(c1)OCCN=C(N)Nc2ncccn2)C(F)(F)F	Z8854579346	23±1%
c1ccc(cc1)CC2CCN2CC(=O)Nc3[nH]ccn3	Z6743522026	5±3%
c1cnc(nc1)NC(=NCCOc2ccc(c(c2)Cl)F)N	Z8854579360	26±3%
c1cnc(nc1)NC(=NCCOc2ccc(cc2)F)N	Z8854579344	17±1%
c1ccc(c(c1)CCN=C(N)Nc2ncccn2)Cl	Z8854579337	29±4%
COc1ccc(c(c1)CCN=C(N)Nc2ncccn2)Cl	Z8854579336	39±1%
c1cc(cc(c1)Br)CCN=C(N)Nc2ncccn2	Z8854579355	28±1%
c1ccn(c1)c2c(ccs2)CN=C(N)Nc3ncccn3	Z8854579347	32±4%
c1ccc(c(c1)CCN=C(N)Nc2ncccn2)OC(F)(F)F	Z8854579353	22±5%
COc1ccc(c(c1)F)CCN=C(N)Nc2ncccn2	Z8854579362	12±4%
c1cc(c(c(c1)Cl)CCN=C(N)Nc2ncccn2)F	Z8854579358	16±4%
c1ccc(cc1)CCN2CCC(C2)CNc3[nH]c(=O)c4c(n3)ccs4	Z5332306614	8±1%
c1ccc2c(c1)C[C@H]([C@H]2N)C(=O)Nc3ccn(n3)c4ccccn4	Z8854579342	30±2%
Cc1ccc(nc1)NCCNC(=O)C2Cc3c(cccc3CN2)C	Z8854579335	6±2%
Cn1ccc(n1)NC(=O)CNC(=O)C2Cc3c(cccc3Br)CN2	Z8854579367	10±2%
c1cc(c(c(c1)Br)CCN=C(N)Nc2ncccn2)F	Z8854579363	20±1%
Cc1ccc(c(c1)CCN=C(N)Nc2ncccn2)F	Z8854579366	15±1%
Cc1c(nc([nH]1)NC(=O)C(Cc2cccc(n2)Br)N)C	Z6382061841	2±2%
c1ccc(cc1)C[C@H](CC(=O)Nc2[nH]c3cc(cc(c3n2)Br)F)N	Z8854579338	49±2%
CSc1ccc(cc1)CCN=C(N)Nc2ncccn2	Z8854579356	15±1%
c1cnc(nc1)NC(=NCCc2ccc(cc2F)F)N	Z8854579368	14±1%
c1ccc2c(c1)cc(o2)CN=C(N)Nc3ncccn3	Z8854579345	32±2%
c1cnc(nc1)NC(=NCCc2c[nH]c3c2cc(cc3Cl)Cl)N	Z8854579357	20±3.0 mM
c1ccc(cc1)c2nc([nH]n2)CN=C(N)Nc3ccccn3	Z2518713795	23±3%
c1cnc(nc1)NC(=NCCOc2ccc(cc2F)F)N	Z8854579369	2±3%
c1cnc(nc1)NC(=NCCCc2ccc(cc2)F)N	Z8854579364	17±4%
Cc1cccc2c1CC(NC2)C(=O)NCCNc3ncccn3	Z8854579354	1±1%
c1cc(c(c(c1)Cl)CN=C(N)Nc2ncccn2)Cl	Z8861112994	32±2%
c1cnc(nc1)NC(=NCCc2ccc(cc2)F)N	Z8854579370	11±1%
CCc1ccnc(n1)NCC2CN(CC2C)Cc3ccccc3	Z5471612810	2±1%
Cc1ccncc1CNC(=O)C(Cc2c[nH]c3c2cccn3)N	Z8857701713	3±2%
Cc1ccc(cc1)C[C@@H](CC(=O)Nc2[nH]c3cccc(c3n2)C)N	Z8854579350	30±3%
Cc1cccc(c1)CC(C(=O)Nc2[nH]c3cc(cc(c3n2)Br)F)N	Z8854579339	2.5 mM
Cc1cccc2c1nc([nH]2)NC(=O)C(Cc3csc4c3cccc4)N	Z8854579351	31±1%
CCOC(=O)c1cccc2c1nc([nH]2)NC(=O)C(Cc3ccco3)N	Z8857701715	1.3 mM
c1ccc(c(c1)CC(C(=O)N2CC(C2)C(=O)Nc3nccs3)N)Cl	Z6437654059	3±2%
Cc1cccc2c1nc([nH]2)NC(=O)C(Cc3cccc(c3)Cl)N	Z8854579352	57±4%
CCc1ccc(nc1)CNCCc2c[nH]c3c2cccc3OC	Z3765568162	16±4%
c1ccc(cc1)COC(=O)C(CC(=O)Nc2cc3ncccn3n2)N	Z8854579341	2±2%
