# Supplementary material for: Rapid traversal of vast chemical space using machine learning-guided docking screens
Source: Nat Comput Sci. 2025 Mar 13;5(4):301–12. doi: 10.1038/s43588-025-00777-x (PMC12021657; doi:10.1038/s43588-025-00777-x)
Supplement: Supplementary file 5 — Source data for Fig. 2a–f. [file 43588_2025_777_MOESM5_ESM.xlsx]

## Sheet: Fig2a
p0	p1
0.522179	0.00501253
0.39334	0.0145363
0.651452	0.00350877
0.544334	0.00451128
0.129965	0.0982456
0.59962	0.00250627
0.13452	0.104762
0.512472	0.00701754
0.0993248	0.130326
0.015252	0.523308
0.535941	0.0100251
0.57556	0.00551378
0.291409	0.0290727
0.510133	0.00651629
0.986864	0
0.208962	0.0586466
0.938613	0
0.034817	0.319799
0.71448	0.000501253
0.722439	0.00100251
0.543925	0.00401003
0.396562	0.0155388
0.201493	0.0521303
0.69697	0.00150376
0.96793	0
0.827486	0
0.27451	0.0320802
0.472079	0.0125313
0.0925775	0.161905
0.932543	0
0.123475	0.112782
0.483932	0.0120301
0.319756	0.0255639
0.309858	0.0245614
0.722202	0.000501253
0.171686	0.0736842
0.52732	0.0085213
0.215321	0.0576441
0.790295	0
0.886534	0
0.488473	0.0110276
0.651149	0.00200501
0.236719	0.0411028
0.166055	0.077193
0.591055	0.00501253
0.636866	0.000501253
0.335094	0.0285714
0.447626	0.0110276
0.619236	0.00451128
0.414081	0.0145363
0.590146	0.00250627
0.860732	0
0.91318	0
0.118698	0.114787
0.31762	0.0250627
0.314292	0.0205514
0.059806	0.217544
0.86153	0
0.324564	0.0205514
0.00143934	0.871178
0.4666	0.0100251
0.117627	0.126817
0.41699	0.0125313
0.792093	0.000501253
0.344634	0.0250627
0.387375	0.0180451
0.184312	0.0646617
0.826935	0
0.878388	0
0.535658	0.00451128
0.86047	0
0.325332	0.0270677
0.0981329	0.158396
0.23635	0.047619
0.351195	0.0220551
0.274071	0.0385965
0.655411	0.00300752
0.216311	0.0511278
0.0476397	0.289223
0.413228	0.0140351
0.653987	0.00100251
0.0510083	0.27218
0.528552	0.00551378
0.419081	0.0160401
0.00310595	0.766416
0.144318	0.0877193
0.140147	0.109273
0.396976	0.0170426
0.586929	0.00200501
0.0893403	0.168421
0.293379	0.0330827
0.741686	0.00100251
0.016959	0.486717
0.252865	0.0365915
0.0551193	0.262657
0.392789	0.0145363
0.0716894	0.205013
0.339225	0.0205514
0.796472	0
0.660593	0.00200501
0.740004	0.00100251
0.644634	0.00100251
0.59806	0.000501253
0.2624	0.0365915
0.686405	0.00250627
0.649088	0.00350877
0.660765	0.00250627
0.613923	0.00200501
0.879676	0
0.460373	0.00952381
0.613226	0.00100251
0.000414127	0.939348
0.0360593	0.338346
0.799603	0
0.545935	0.00501253
0.44257	0.0120301
0.892549	0
0.886928	0
0.212806	0.047619
0.607181	0.00501253
0.730469	0.00100251
0.454908	0.0110276
0.522976	0.00551378
0.335377	0.0175439
0.78072	0.000501253
0.886423	0
0.110173	0.127318
0.843046	0
0.441378	0.0120301
0.207109	0.0591479
0.193342	0.0686717
0.874605	0
0.950633	0
0.822885	0
0.503917	0.00701754
0.138551	0.0992481
0.808461	0.000501253
0.436884	0.0145363
0.911791	0
0.550021	0.00802005
0.442853	0.0155388
0.612877	0.00501253
0.502775	0.00601504
0.997167	0
0.391006	0.0210526
0.927538	0
0.894054	0
0.789088	0.000501253
0.830688	0.000501253
0.875201	0
0.699541	0.00250627
0.859581	0
0.524093	0.0085213
0.275283	0.0320802
0.22079	0.0526316
0.279015	0.0285714
0.572071	0.00701754
0.77016	0
0.37735	0.0155388
0.491134	0.0115288
0.530981	0.0100251
0.341028	0.0200501
0.720156	0.000501253
0.147682	0.0907268
0.10384	0.142356
0.507669	0.00701754
0.648512	0.00350877
0.336837	0.0255639
0.302535	0.0250627
0.409339	0.0165414
0.230845	0.0401003
0.105466	0.14386
0.0300898	0.376441
0.0197922	0.462155
0.610347	0.00200501
0.553693	0.00601504
0.104966	0.128822
0.0221053	0.4401
0.659103	0.00200501
0.172474	0.0736842
0.316822	0.0215539
0.132036	0.0962406
0.619811	0.00150376
0.324807	0.0270677
0.482241	0.0120301
0.425303	0.0165414
0.0541446	0.242105
0.108648	0.143358
0.0111814	0.580451
0.386991	0.0210526
0.382057	0.0215539
0.0243678	0.413033
0.374305	0.0150376
0.382976	0.0190476
0.751978	0.000501253
0.156772	0.0736842
0.955148	0
0.593242	0.00250627
0.0615079	0.234586
0.537617	0.00701754
0.606398	0.00501253
0.198453	0.0626566
0.418071	0.0130326
0.308439	0.0260652
0.00783811	0.645614
0.356563	0.0165414
0.539703	0.00501253
0.921811	0
0.869333	0
0.497942	0.00701754
0.971683	0
0.103072	0.142356
0.101148	0.152882
0.64429	0.00200501
0.110617	0.137845
0.0889666	0.146366
0.510775	0.00651629
0.929528	0
0.4972	0.00701754
0.938593	0
0.386931	0.0160401
0.555086	0.00401003
0.626104	0.000501253
0.471786	0.00902256
0.133086	0.101754
0.767735	0.000501253
0.855591	0
0.733823	0.000501253
0.921543	0
0.764867	0
0.941381	0
0.956153	0
0.721227	0.00150376
0.104592	0.121303
0.264571	0.0330827
0.35025	0.0170426
0.894175	0
0.697642	0.000501253
0.251461	0.0365915
0.274127	0.0320802
0.482271	0.0110276
0.0114844	0.556892
0.967845	0
0.47719	0.0115288
0.477953	0.0120301
0.781129	0.00100251
0.13846	0.101754
0.639543	0.00451128
0.499861	0.0085213
0.324898	0.0225564
0.357205	0.0165414
0.460231	0.0135338
0.526199	0.00601504
0.551183	0.0085213
0.389779	0.0175439
0.55143	0.00902256
0.563849	0.00501253
0.760231	0.000501253
0.329084	0.0185464
0.369325	0.0180451
0.225714	0.0411028
0.899539	0
0.558844	0.00401003
0.0816032	0.184461
0.0626847	0.231579
0.087502	0.148872
0.769251	0.000501253
0.187913	0.0656642
0.374956	0.0200501
0.229987	0.0496241
0.571934	0.00451128
0.342119	0.0260652
0.165898	0.0691729
0.694001	0.000501253
0.145763	0.0847118
0.562172	0.00651629
0.0292262	0.357393
0.467569	0.0140351
0.778457	0
0.419404	0.0130326
0.0288778	0.384461
0.772079	0.00100251
0.598585	0.00451128
0.625634	0.00150376
0.532769	0.00451128
0.244905	0.0385965
0.506103	0.0075188
0.189615	0.0616541
0.704253	0.00150376
0.802992	0.000501253
0.489579	0.00701754
0.839698	0
0.680481	0.00150376
0.488442	0.0110276
0.440954	0.0115288
0.914912	0
0.510936	0.00651629
0.412778	0.0130326
0.551693	0.00501253
0.518906	0.00701754
0.791023	0
0.553531	0.00451128
0.3638	0.0155388
0.354104	0.0200501
0.474902	0.0135338
0.107537	0.130326
0.346619	0.0250627
0.523456	0.00501253
0.614817	0.00200501
0.741842	0.000501253
0.804037	0.00100251
0.890292	0
0.825981	0
0.494538	0.00701754
0.808744	0.000501253
0.497765	0.0105263
0.555758	0.00802005
0.851505	0
0.316231	0.0290727
0.469206	0.0140351
0.934583	0
0.989778	0
0.385592	0.0170426
0.335084	0.0200501
0.849157	0
0.131819	0.110777
0.808386	0.000501253
0.816673	0
0.377446	0.0170426
0.907296	0
0.258314	0.043609
0.618079	0.00200501
0.53289	0.00501253
0.649593	0.00200501
0.812244	0.000501253
0.757993	0.000501253
0.780871	0
0.322241	0.0225564
0.242466	0.0370927
0.767735	0
0.170878	0.083208
0.420419	0.0135338
0.683238	0.00150376
0.00665128	0.645614
0.184943	0.0671679
0.87157	0
0.75518	0.00100251
0.696289	0.00100251
0.291858	0.0345865
0.850263	0
0.494876	0.00701754
0.399021	0.0135338
0.454388	0.0110276
0.0649219	0.206516
0.830269	0
0.497821	0.0115288
0.0736136	0.201504
0.491356	0.00701754
0.726893	0.000501253
0.780134	0.000501253
0.351038	0.0170426
0.407672	0.0155388
0.294283	0.0285714
0.859929	0
0.55799	0.00350877
0.233669	0.045614
0.485882	0.0120301
0.609155	0.00200501
0.550031	0.00802005
0.781402	0
0.240976	0.047619
0.101123	0.152882
0.854253	0
0.470635	0.0125313
0.205124	0.0501253
0.63976	0.00451128
0.912594	0
0.392643	0.0155388
0.497094	0.0085213
0.372416	0.0155388
0.700905	0.000501253
0.882272	0
0.128829	0.100251
0.222997	0.0506266
0.266309	0.0330827
0.0228982	0.42005
0.0216103	0.438095
0.057205	0.250627
0.822097	0
0.453832	0.0110276
0.72354	0.000501253
0.286172	0.0360902
0.00220699	0.803509
0.530158	0.00601504
0.224628	0.0411028
0.534809	0.00401003
0.377103	0.0150376
0.603145	0.00250627
0.86808	0
0.332862	0.0210526
0.21226	0.0586466
0.201841	0.0586466
0.752332	0.000501253
0.634957	0.00100251
0.356548	0.0165414
0.425328	0.0115288
0.963143	0
0.786745	0.000501253
0.652139	0.00200501
0.606458	0.00250627
0.456135	0.0105263
0.534133	0.00501253
0.0838708	0.178446
0.370664	0.0220551
0.250047	0.0390977
0.189084	0.0666667
0.0608009	0.237594
0.140071	0.0892231
0.82694	0
0.453767	0.0155388
0.775301	0.000501253
0.703571	0.00200501
0.881838	0
0.289934	0.0250627
0.539188	0.00601504
0.843445	0
0.962643	0
0.190872	0.0706767
0.0421096	0.310777
0.886625	0
0.375179	0.0205514
0.896342	0
0.993243	0
0.0968299	0.160401
0.451565	0.00902256
0.779947	0.000501253
0.797012	0.000501253
0.283707	0.0370927
0.00707046	0.649123
0.580798	0.00250627
0.913326	0
0.504922	0.00701754
0.857924	0
0.445757	0.0105263
0.386678	0.0145363
0.846016	0
0.272369	0.0325815
0.968738	0
0.492993	0.00701754
0.470357	0.00952381
0.447823	0.0130326
0.924154	0
0.608519	0.00200501
0.829991	0
0.778871	0.000501253
0.718919	0.000501253
0.739873	0.000501253
0.371734	0.0190476
0.147414	0.0917293
0.66135	0.000501253
0.755408	0.000501253
0.749383	0.000501253
0.480195	0.00802005
0.398294	0.0155388
0.531123	0.00701754
0.333827	0.0285714
0.382284	0.0215539
0.391067	0.0190476
0.109511	0.122807
0.336609	0.0210526
0.899039	0
0.12545	0.107769
0.418632	0.0130326
0.433707	0.0105263
0.530774	0.00501253
0.637993	0.00150376
0.662567	0.00150376
0.0267011	0.399499
0.0635634	0.230075
0.50427	0.00601504
0.0843859	0.184962
0.29101	0.0350877
0.990813	0
0.643503	0.00150376
0.284859	0.0330827
0.00279283	0.794987
0.870106	0
0.704293	0.000501253
0.396294	0.0200501
0.237143	0.0446115
0.0939209	0.158396
0.395249	0.0145363
0.887827	0
0.233643	0.0496241
0.446424	0.0115288
0.428101	0.0135338
0.572601	0.00250627
0.820234	0.000501253
0.830658	0
0.584994	0.00501253
0.12394	0.118296
0.256748	0.035589
0.49572	0.0110276
0.266652	0.0340852
0.896615	0
0.117804	0.105764
0.772139	0.000501253
0.259016	0.0390977
0.128571	0.104261
0.533249	0.00701754
0.684132	0.000501253
0.698627	0.00150376
0.746716	0.00200501
0.272233	0.035589
0.479715	0.0085213
0.585171	0.00701754
0.114582	0.13183
0.736954	0.000501253
0.383138	0.0155388
0.312449	0.0250627
0.372972	0.0155388
0.386976	0.0145363
0.349811	0.0170426
0.297868	0.0245614
0.982809	0
0.359891	0.0175439
0.182514	0.0756892
0.046059	0.291729
0.478948	0.0125313
0.897251	0
0.725666	0.000501253
0.202508	0.0581454
0.218351	0.0451128
0.935775	0
0.773745	0.000501253
0.0398269	0.322807
0.643189	0.00350877
0.436712	0.0165414
0.700394	0.00250627
0.116203	0.106767
0.929699	0
0.749014	0.00150376
0.957284	0
0.357149	0.0205514
0.578818	0.00250627
0.133303	0.0982456
0.197225	0.0661654
0.798709	0
0.863222	0
0.0947896	0.154887
0.288424	0.0290727
0.222088	0.0536341
0.502265	0.00701754
0.242007	0.0385965
0.836849	0
0.279419	0.0350877
0.0882343	0.176441
0.531855	0.0075188
0.706465	0.00100251
0.0707652	0.215539
0.16458	0.0701754
0.11343	0.110777
0.470852	0.0130326
0.904064	0
0.283793	0.0280702
0.481422	0.0085213
0.143066	0.0877193
0.68688	0.00200501
0.127016	0.116792
0.81934	0
0.942068	0
0.975743	0
0.165075	0.079198
0.908417	0
0.0310797	0.366917
0.509916	0.0110276
0.782679	0
0.25084	0.035589
0.963345	0
0.507108	0.00902256
0.207735	0.0591479
0.0248072	0.401003
0.138248	0.0997494
0.804977	0.000501253
0.128773	0.113283
0.227744	0.0491228
0.844041	0
0.388905	0.0140351
0.46918	0.0110276
0.327978	0.0185464
0.0626847	0.214035
0.533426	0.00501253
0.412799	0.0175439
0.478862	0.0120301
0.90065	0
0.84095	0
0.768241	0.000501253
0.983627	0
0.837789	0
0.574924	0.00250627
0.699935	0.000501253
0.101709	0.151378
0.413576	0.0125313
0.300959	0.0240602
0.1229	0.122807
0.666047	0.000501253
0.708025	0.000501253
0.156171	0.0862155
0.0347816	0.346366
0.710919	0.00100251
0.762564	0.000501253
0.938573	0
0.0983955	0.158396
0.440075	0.0115288
0.995561	0
0.0339432	0.34787
0.918801	0
0.812441	0
0.906261	0
0.0860828	0.172431
0.738853	0.000501253
0.707031	0.00150376
0.788836	0.000501253
0.711414	0.00100251
0.141919	0.0977444
0.448722	0.0125313
0.278081	0.0360902
0.305121	0.0240602
0.192857	0.0571429
0.200367	0.0641604
0.585227	0.00200501
0.0213982	0.438596
0.0408874	0.317293
0.886393	0
0.79432	0
0.958375	0
0.573202	0.00350877
0.209922	0.0491228
0.970309	0
0.493649	0.00701754
0.567626	0.00551378
0.170388	0.0837093
0.965481	0
0.896802	0
0.0913301	0.166917
0.123324	0.103759
0.218588	0.0526316
0.528769	0.0085213
0.275127	0.0320802
0.125097	0.110276
0.897781	0
0.487362	0.0120301
0.826536	0
0.758408	0
0.135162	0.104762
0.438328	0.0140351
0.489316	0.00902256
0.157146	0.073183
0.326312	0.0240602
0.635483	0.00200501
0.338331	0.0205514
0.700713	0.00150376
0.545622	0.00651629
0.764241	0.000501253
0.121657	0.112281
0.906029	0
0.280823	0.0265664
0.322403	0.0310777
0.706329	0.000501253
0.135263	0.100251
6.06039e-05	0.978947
0.110375	0.112281
0.446126	0.00952381
0.382593	0.0150376
0.760564	0
0.0277869	0.389474
0.370881	0.0165414
0.0596848	0.243108
0.694576	0.000501253
0.117784	0.126316
0.499588	0.00601504
0.461933	0.0125313
0.0207922	0.450125
0.830228	0
0.479104	0.00802005
0.652497	0.000501253
0.047367	0.286717
0.816239	0.000501253
0.0254385	0.407018
0.0093128	0.615038
0.605585	0.00501253
0.375436	0.0170426
0.00442914	0.719298
0.941593	0
0.256223	0.0360902
0.587434	0.00551378
0.385921	0.0145363
0.6172	0.00451128
0.593999	0.00451128
0.274657	0.0320802
0.167368	0.0857143
0.616261	0.00451128
0.346947	0.0210526
0.805482	0
0.969233	0
0.523315	0.00952381
0.168348	0.079198
0.305787	0.0210526
0.540491	0.00501253
0.155257	0.087218
0.0440894	0.302757
0.247602	0.0401003
0.572136	0.00501253
0.176756	0.0706767
0.544572	0.00501253
0.605261	0.00401003
0.100527	0.153383
0.599262	0.00501253
0.302833	0.0315789
0.896029	0
0.412607	0.0145363
0.486397	0.0100251
0.601352	0.00250627
0.43397	0.0120301
0.232608	0.0471178
0.453368	0.0110276
0.772882	0.000501253
0.950375	0
0.899332	0
0.0261102	0.406015
0.495109	0.0110276
0.00712096	0.651629
0.913776	0
0.0693056	0.214536
0.92523	0
0.409703	0.0140351
0.0890777	0.161905
0.866904	0
0.162883	0.0802005
0.62521	0.00300752
0.824249	0
0.451777	0.00902256
0.663249	0.00200501
0.900675	0
0.671163	0.00150376
0.410016	0.0185464
0.114052	0.132832
0.38137	0.0215539
0.538097	0.00701754
0.0786033	0.197995
0.858353	0
0.462782	0.0150376
0.629074	0.00150376
0.310449	0.0225564
0.568692	0.00601504
0.456499	0.0110276
0.171272	0.0827068
0.594307	0.00100251
0.572823	0.00401003
0.696602	0.000501253
0.324019	0.0270677
0.115546	0.120301
0.0605231	0.216541
0.159292	0.0917293
0.416682	0.0175439
0.360452	0.0165414
0.226128	0.0426065
0.919038	0
0.0103178	0.582957
0.597555	0.00551378
0.603267	0.00250627
0.188059	0.0721805
0.25593	0.0365915
0.699672	0.000501253
0.296828	0.0340852
0.312928	0.0270677
0.233461	0.0481203
0.00586848	0.688221
0.0630988	0.214035
0.0400642	0.313283
0.50123	0.00902256
0.125788	0.104762
0.270056	0.0370927
0.620438	0.00150376
0.19917	0.0586466
0.0680633	0.2
0.747463	0.000501253
0.194463	0.0576441
0.260748	0.0365915
0.504699	0.00701754
0.633235	0.000501253
0.975405	0
0.945906	0
0.60616	0.00401003
0.874459	0
0.53489	0.0085213
0.874545	0
0.743757	0.000501253
0.663128	0.00250627
0.624948	0.00200501
0.804376	0.000501253
0.154181	0.0761905
0.508421	0.00651629
0.762791	0.000501253
0.44051	0.0115288
0.216896	0.045614
0.279561	0.037594
0.847738	0
0.582964	0.00401003
0.893428	0
0.299984	0.033584
0.419606	0.0175439
0.796598	0.00100251
0.585277	0.00250627
0.211331	0.0586466
0.0211659	0.455138
0.520744	0.0085213
0.777882	0.000501253
0.147262	0.0867168
0.580272	0.00501253
0.38986	0.0205514
0.180019	0.0631579
0.317812	0.0225564
0.603751	0.00250627
0.560652	0.00551378
0.273687	0.0330827
0.676814	0.00200501
0.931972	0
0.596469	0.00501253
0.686602	0.00250627
0.103799	0.147368
0.896115	0
0.285455	0.0350877
0.83743	0
0.638482	0.00300752
0.858399	0
0.61665	0.00150376
0.373547	0.0175439
0.392875	0.0145363
0.670057	0.000501253
0.0206558	0.458647
0.0370492	0.304762
0.0100906	0.597494
0.0571343	0.252632
0.0354432	0.34386
0.898837	0
0.334928	0.0265664
0.82342	0
0.118178	0.115789
0.892307	0
0.51484	0.00551378
0.557581	0.00451128
0.88658	0
0.892721	0
0.766811	0
0.249143	0.0446115
0.84247	0
0.0421551	0.307268
0.795618	0
0.853374	0
0.65977	0.00200501
0.0349937	0.341855
0.215619	0.0556391
0.920609	0
0.0160146	0.488722
0.0754418	0.188471
0.162484	0.081203
0.437257	0.0120301
0.266036	0.0330827
0.796527	0
0.0916483	0.144361
0.368447	0.0165414
0.894175	0
0.394875	0.0160401
0.964552	0
0.968501	0
0.925523	0
0.378047	0.0145363
0.796497	0
0.484367	0.0075188
0.893463	0
0.281455	0.0370927
0.212341	0.0586466
0.861121	0
0.74713	0.000501253
0.330721	0.0230576
0.534663	0.00451128
0.230355	0.0486216
0.248547	0.0446115
0.471185	0.00952381
0.278132	0.0305764
0.793997	0
0.890575	0
0.267001	0.0305764
0.328761	0.0200501
0.734282	0.00150376
0.528744	0.0085213
0.860742	0
0.937775	0
0.267188	0.0350877
0.566015	0.00701754
0.787876	0.000501253
0.904675	0
0.195857	0.0661654
0.759468	0.00100251
0.416546	0.0115288
0.369866	0.0165414
0.896635	0
0.524562	0.0085213
0.116132	0.106767
0.0123885	0.55589
0.0420288	0.301253
0.176822	0.0711779
0.126506	0.101754
0.962718	0
0.251936	0.035589
0.986036	0
0.59557	0.00200501
0.756579	0.000501253
0.198256	0.0631579
0.565561	0.0085213
0.39794	0.0175439
0.577995	0.00551378
0.0664118	0.215539
0.490861	0.00701754
0.732247	0
0.1269	0.119298
0.226977	0.0471178
0.490932	0.00802005
0.796472	0
0.162454	0.0741855
0.522133	0.00902256
0.102547	0.134837
0.903726	0
0.780988	0
0.914705	0
0.569379	0.00701754
0.489841	0.0075188
0.309444	0.0235589
0.348664	0.0170426
0.905443	0
0.0473569	0.287719
0.671037	0.00200501
0.00571192	0.714286
0.906256	0
0.0633008	0.230075
0.514345	0.00651629
0.576096	0.00250627
0.7677	0.000501253
0.339241	0.0180451
0.373633	0.0160401
0.418667	0.0115288
0.297449	0.0285714
0.427333	0.0170426
0.64974	0.00200501
0.663158	0.00150376
0.870651	0
0.446812	0.00952381
0.166423	0.0766917
0.38386	0.0175439
0.135798	0.100752
0.362906	0.0240602
0.00944411	0.610526
0.782947	0.000501253
0.156888	0.0847118
0.883388	0
0.096638	0.14386
0.20375	0.0596491
0.268708	0.0300752
0.338564	0.0220551
0.753544	0.000501253
0.0173529	0.495238
0.755569	0
0.54946	0.00401003
0.289424	0.0260652
0.095537	0.137845
0.609372	0.00200501
0.706409	0.000501253
0.813471	0
0.267379	0.033584
0.736792	0.000501253
0.224548	0.0441103
0.541875	0.00802005
0.802133	0
0.383956	0.0175439
0.182807	0.0641604
0.182574	0.0676692
0.112804	0.125313
0.641503	0.00200501
0.719843	0.00200501
0.776574	0
0.281298	0.0365915
0.852283	0
0.0154692	0.510276
0.288525	0.0280702
0.438343	0.0135338
0.38788	0.0210526
0.679824	0.00150376
0.31513	0.0245614
0.297772	0.0315789
0.689314	0.000501253
0.274399	0.0320802
0.464832	0.0125313
0.445474	0.0135338
0.155752	0.0912281
0.604246	0.00250627
0.812628	0
0.245678	0.0446115
0.827031	0
0.606115	0.00350877
0.930856	0
0.401102	0.0170426
0.255521	0.0401003
0.497447	0.00701754
0.200952	0.0561404
0.435555	0.0125313
0.272814	0.0300752
0.470766	0.0130326
0.641599	0.00200501
0.878721	0
0.482422	0.0105263
0.62168	0.00150376
0.676092	0.00150376
0.430369	0.0120301
0.447297	0.0140351
0.630629	0.00350877
0.792674	0.000501253
0.89366	0
0.104845	0.140852
0.723813	0.00150376
0.970107	0
0.773185	0.000501253
0.249723	0.0390977
0.810426	0
0.179817	0.0701754
0.673653	0.00150376
0.725136	0.000501253
0.582752	0.00701754
0.339109	0.0175439
0.926159	0
0.442772	0.0115288
0.000686844	0.909273
0.167014	0.0721805
0.211826	0.0586466
0.192215	0.0601504
0.571778	0.00300752
0.316428	0.0220551
0.986056	0
0.689971	0.000501253
0.0617705	0.235088
0.020671	0.450627
0.332276	0.0270677
0.765655	0.000501253
0.542435	0.00451128
0.0646088	0.228571
0.339367	0.0260652
0.225583	0.0426065
0.21924	0.0441103
0.478145	0.0085213
0.503341	0.0105263
0.187413	0.0661654
0.310944	0.0260652
0.868091	0
5.05033e-05	0.980952
0.370027	0.0160401
0.464812	0.0140351
0.12892	0.109774
0.861929	0
0.264768	0.0370927
0.824395	0
0.34373	0.0170426
0.116041	0.116792
0.211472	0.0551378
0.169615	0.0706767
0.0130702	0.537845
0.244916	0.0360902
0.205821	0.0606516
0.914175	0
0.926891	0
0.402582	0.0135338
0.481453	0.0120301
0.868666	0
0.0511245	0.279198
0.812047	0
0.236239	0.0401003
0.518527	0.00952381
0.800103	0
0.815799	0
0.536284	0.00601504
0.174443	0.0651629
0.895781	0
0.945052	0
0.730974	0.000501253
0.707399	0.000501253
0.795058	0.000501253
0.816678	0
0.649906	0.00250627
0.634513	0.00300752
0.194084	0.0686717
0.625347	0.00150376
0.231068	0.0496241
0.156141	0.075188
0.402961	0.0150376
0.0332968	0.342857
0.039443	0.315288
0.501028	0.0100251
0.885191	0
0.410415	0.0130326
0.182196	0.0621554
0.986147	0
0.402784	0.0150376
0.627402	0.00150376
0.221623	0.0526316
0.404612	0.0130326
0.705763	0.000501253
0.0362613	0.337343
0.81683	0
0.996743	0
0.0295596	0.375439
0.156848	0.0847118
0.0468822	0.276692
0.30252	0.0315789
0.321494	0.0210526
0.983778	0
0.0390946	0.294737
0.89414	0
0.205952	0.0496241
0.324524	0.0190476
0.502977	0.0105263
0.119622	0.113283
0.94732	0
0.737696	0.000501253
0.933093	0
0.728111	0.00150376
0.0102219	0.581454
0.855318	0
0.230835	0.045614
0.0344331	0.34787
0.933376	0
0.777528	0.000501253
0.255102	0.0431078
0.284672	0.0285714
0.934785	0
0.541339	0.00501253
0.0526143	0.26817
0.347099	0.0170426
0.944643	0
0.706788	0.000501253
0.084093	0.157895
0.331731	0.0210526
0.491038	0.0085213
0.236143	0.0406015
0.752529	0.00100251
0.232502	0.0401003
0.94328	0
0.589924	0.00551378
0.788861	0
0.321105	0.0310777
0.799452	0.000501253
0.39387	0.0205514
0.161131	0.0721805
0.664391	0.00150376
0.0103633	0.575439
0.532532	0.0100251
0.374684	0.0160401
0.662239	0.000501253
0.724121	0.000501253
0.500624	0.00701754
0.237668	0.0411028
0.404854	0.0175439
0.806754	0.000501253
0.636513	0.00150376
0.823143	0
0.61214	0.00501253
0.0471195	0.291729
0.550561	0.00551378
0.744913	0.000501253
0.492321	0.00701754
0.151828	0.0902256
0.233169	0.0401003
0.00412107	0.728822
0.0683966	0.22005
0.764574	0.000501253
0.26439	0.0345865
0.134076	0.105263
0.0120349	0.565414
0.150535	0.0882206
0.323145	0.0225564
0.194185	0.0686717
0.00045958	0.931328
0.630013	0.00300752
0.539905	0.0085213
0.159712	0.077193
0.566965	0.00401003
0.676678	0.00200501
0.801103	0
0.17863	0.0706767
0.971158	0
0.236719	0.039599
0.168853	0.0711779
0.52839	0.0085213
0.813355	0
0.631195	0.00350877
0.852212	0
0.661966	0.000501253
0.679112	0.00150376
0.0253122	0.413033
0.66432	0.00200501
0.621756	0.00150376
0.710854	0.000501253
0.470766	0.0130326
0.751105	0
0.513492	0.00601504
0.789144	0.000501253
0.0638513	0.229574
0.629427	0.00150376
0.689415	0.000501253
0.547708	0.00451128
0.524128	0.0100251
0.810593	0
0.497856	0.00802005
0.228638	0.0491228
0.731989	0
0.802194	0
0.908922	0
0.434187	0.0105263
0.78077	0
0.222507	0.0531328
0.372967	0.0185464
0.655335	0.00250627
0.105077	0.132832
0.137672	0.0897243
0.176888	0.0706767
0.94026	0
0.681708	0.000501253
0.438889	0.0160401
0.785947	0.00150376
0.227002	0.0421053
0.497078	0.0115288
0.727065	0.000501253
0.822274	0
0.167216	0.0761905
0.320883	0.0245614
0.202912	0.0636591
0.120011	0.126817
0.325286	0.0195489
0.659153	0.00100251
0.827501	0
0.524891	0.00551378
0.0354533	0.343358
0.937628	0
0.358063	0.0175439
0.467256	0.0115288
0.914937	0
0.82038	0
0.296525	0.0245614
0.313373	0.0220551
0.965092	0
0.875116	0
0.926957	0
0.943931	0
0.555415	0.00601504
0.315812	0.0240602
0.336746	0.0180451
0.615635	0.00501253
0.438752	0.0125313
0.564369	0.00651629
0.671153	0.00300752
0.772452	0
0.913937	0
0.930932	0
0.45965	0.0105263
0.994015	0
0.0119642	0.569925
0.474508	0.0085213
0.495397	0.00701754
0.732287	0.00150376
0.891261	0
0.341892	0.0220551
0.646679	0.00401003
0.828895	0
0.980677	0
0.104395	0.145865
0.279566	0.0285714
0.523577	0.00501253
0.646063	0.00100251
0.60263	0.00501253
0.877777	0
0.326398	0.0220551
0.364038	0.0240602
0.322595	0.0190476
0.224861	0.0431078
0.73909	0.00100251
0.336316	0.0260652
0.940628	0
0.568308	0.00802005
0.278137	0.035589
0.909857	0
0.618559	0.00401003
0.376189	0.0160401
0.231972	0.0481203
0.385764	0.0190476
0.519992	0.00551378
0.46363	0.0145363
0.231522	0.0421053
0.217108	0.0451128
0.906811	0
0.732903	0.00150376
0.10081	0.15188
0.584929	0.00200501
0.00282313	0.8
0.915124	0
0.452519	0.0160401
0.44053	0.0120301
0.443641	0.0120301
0.0831284	0.187469
0.408354	0.0130326
0.598908	0.00200501
0.286495	0.0345865
0.496755	0.00701754
0.869868	0
0.934164	0
0.99244	0
0.71954	0.00150376
0.634048	0.000501253
0.829304	0
0.588964	0.00501253
0.00606544	0.675188
0.465388	0.0140351
0.0363421	0.317293
0.790815	0
0.0895423	0.174937
0.902584	0
0.36624	0.0165414
0.183832	0.0616541
0.162646	0.0802005
0.947169	0
0.925053	0
0.0879716	0.162907
0.748266	0.00100251
0.0985016	0.142857
0.010439	0.593985
0.790992	0.000501253
0.408935	0.0145363
0.560319	0.00451128
0.379325	0.0215539
0.386315	0.0205514
0.897988	0
0.159302	0.0726817
0.534522	0.00501253
0.305343	0.0325815
0.79927	0
0.913382	0
0.61718	0.00200501
0.341064	0.0200501
0.385168	0.0170426
0.850894	0
0.74514	0.000501253
0.558637	0.00300752
0.105213	0.132832
0.876585	0
0.736166	0.00100251
0.0818506	0.175439
0.196973	0.0631579
0.771458	0
0.67284	0.00200501
0.887453	0
0.476241	0.0085213
0.26998	0.0300752
0.734312	0.00100251
0.659527	0.00150376
0.222103	0.047619
0.451469	0.0100251
0.029206	0.37995
0.726787	0.000501253
0.914397	0
0.370921	0.0170426
0.288222	0.0340852
0.0986026	0.155388
0.945295	0
0.672012	0.00200501
0.896206	0
0.827799	0
0.610478	0.00200501
0.114299	0.128321
0.52482	0.00551378
0.653517	0.000501253
0.0618513	0.225564
0.435894	0.0125313
0.404284	0.0195489
0.858394	0
0.165903	0.0822055
0.830234	0
0.84749	0
0.766816	0.000501253
0.641104	0.00200501
0.0371704	0.304762
0.0825829	0.174436
0.0911382	0.170426
0.0860172	0.150376
0.0508669	0.259649
0.110941	0.137343
0.565313	0.00401003
0.35728	0.0165414
0.139359	0.0892231
0.899256	0
0.350427	0.0170426
0.0377007	0.331328
0.704945	0.000501253
0.827299	0
0.94232	0
0.35175	0.0185464
0.697662	0.00150376
0.139268	0.101253
0.507406	0.0105263
0.364331	0.0165414
0.505603	0.00701754
0.462413	0.0100251
0.279071	0.0290727
0.38832	0.0205514
0.0216558	0.43609
0.0943805	0.16391
0.216053	0.0556391
0.630599	0.00150376
0.845773	0
0.840708	0
0.50122	0.0105263
0.256511	0.0360902
0.54137	0.00551378
0.753342	0.000501253
0.241577	0.047619
0.944749	0
0.609085	0.00200501
0.367977	0.0175439
0.598863	0.00401003
0.224901	0.0511278
0.069942	0.210025
0.869646	0
0.679754	0.00150376
0.708455	0.00150376
0.932406	0
0.7607	0.00100251
0.00141914	0.849123
0.855101	0
0.298823	0.0340852
0.361028	0.0240602
0.399067	0.0155388
0.107178	0.141353
0.884701	0
0.932199	0
0.75165	0.00100251
0.622892	0.00300752
0.216008	0.0546366
0.214437	0.0561404
0.0894009	0.164411
0.279111	0.0290727
0.103077	0.141855
0.484872	0.0110276
0.0112774	0.5599
0.276955	0.037594
0.675804	0.00200501
0.552486	0.00350877
0.502497	0.00802005
0.451605	0.0100251
0.492846	0.0100251
0.45111	0.0160401
0.444929	0.0110276
0.961905	0
0.665608	0.000501253
0.169585	0.0671679
0.144793	0.0952381
0.518386	0.00902256
0.341089	0.0170426
0.705788	0.000501253
0.0693965	0.214035
0.771453	0.000501253
0.879661	0
0.0739418	0.189975
0.447797	0.0160401
0.867575	0
0.076669	0.19198
0.345579	0.0220551
0.0500639	0.251128
0.759509	0.000501253
0.851632	0
0.750059	0
0.968057	0
0.181196	0.0631579
0.214331	0.0576441
0.154707	0.0952381
0.195488	0.0661654
0.478478	0.0085213
0.207392	0.0496241
0.50779	0.0110276
0.433838	0.0145363
0.968774	0
0.416379	0.0130326
0.420076	0.0115288
0.887756	0
0.166969	0.0867168
0.788603	0
0.805911	0
0.30358	0.0290727
0.090416	0.154887
0.472397	0.00902256
0.446459	0.0110276
0.294813	0.0245614
0.572556	0.00651629
0.31606	0.0315789
0.729373	0.000501253
0.0838203	0.170927
0.73253	0.000501253
0.166287	0.0691729
0.933164	0
0.97645	0
0.231916	0.0471178
0.788866	0
0.482917	0.00802005
0.586686	0.00551378
0.381926	0.0175439
0.430732	0.0115288
0.440277	0.0110276
0.0579171	0.251629
0.484453	0.0075188
0.599236	0.00100251
0.430384	0.0150376
0.254622	0.0421053
0.281576	0.0330827
0.449292	0.0115288
0.608691	0.00250627
0.052685	0.267669
0.507861	0.00601504
0.132187	0.115789
0.608044	0.00200501
0.856687	0
0.930881	0
0.699566	0.00100251
0.108087	0.14386
0.0998248	0.155388
0.613963	0.00200501
0.549051	0.00802005
0.834854	0
0.36428	0.0155388
0.00255547	0.788471
0.000358573	0.939348
0.276117	0.0285714
0.840667	0
0.768018	0.000501253
0.87354	0
0.617998	0.00200501
0.984147	0
0.55296	0.00451128
0.738327	0.00150376
0.370967	0.0220551
0.448585	0.0110276
0.690971	0.00200501
0.783609	0.000501253
0.65177	0.00300752
0.353876	0.0235589
0.360159	0.0190476
0.377689	0.0160401
0.483932	0.00802005
0.529279	0.00651629
0.549071	0.00551378
0.795482	0
0.742044	0.000501253
0.689981	0.00250627
0.79373	0
0.843702	0
0.785609	0.000501253
0.0594373	0.224561
0.944068	0
0.802613	0.000501253
0.45408	0.0110276
0.541668	0.00401003
0.495639	0.0085213
0.924927	0
0.920169	0
0.00218174	0.817544
0.569182	0.00300752
0.398607	0.0145363
0.591247	0.00551378
0.794664	0
0.319337	0.0285714
0.53888	0.00551378
0.545844	0.00802005
0.221623	0.0491228
0.34726	0.0170426
0.506083	0.0085213
0.806259	0
0.532825	0.00551378
0.580485	0.00250627
0.517376	0.0075188
0.751372	0.000501253
0.936169	0
0.8886	0
0.907579	0
0.893448	0
0.519825	0.00501253
0.385466	0.0140351
0.449994	0.0110276
0.842293	0
0.570561	0.00451128
0.624569	0.00200501
0.083694	0.171429
0.278253	0.0370927
0.0211811	0.453634
0.453731	0.0125313
0.0857091	0.168421
0.275586	0.037594
0.578065	0.00300752
0.437081	0.0115288
0.542844	0.00501253
0.407617	0.0125313
0.0937543	0.164411
0.873045	0
0.110026	0.136842
0.695167	0.00200501
0.421197	0.0130326
0.297207	0.0245614
0.549667	0.00802005
0.322251	0.0235589
0.0639977	0.229574
0.136197	0.0977444
0.372083	0.0160401
0.0677804	0.204511
0.278965	0.0370927
0.430682	0.0120301
0.753862	0.00100251
0.191518	0.0571429
0.591499	0.00551378
0.738519	0.000501253
0.797825	0
0.207003	0.0616541
0.156373	0.0776942
0.511396	0.00551378
0.287687	0.0260652
0.957229	0
0.746948	0.00100251
0.791588	0.000501253
0.622791	0.00451128
0.70444	0.00250627
0.852823	0
0.580091	0.00401003
0.249602	0.0385965
0.134278	0.0927318
0.641316	0.00150376
0.658371	0.00350877
0.689425	0.00200501
0.68838	0.000501253
0.443166	0.0140351
0.462766	0.0150376
0.889065	0
0.85554	0
0.344872	0.0250627
0.854258	0
0.909968	0
0.981289	0
0.311105	0.0260652
0.793861	0
0.451459	0.0110276
0.442777	0.0115288
0.208604	0.0491228
0.730686	0.000501253
0.001606	0.837594
0.152974	0.0962406
0.869656	0
0.142394	0.0877193
0.803128	0.000501253
0.465165	0.00952381
0.851106	0
0.564495	0.00701754
0.147606	0.0857143
0.817976	0
0.258728	0.0350877
0.292	0.0290727
0.400057	0.0200501
0.75412	0.000501253
0.571955	0.00701754
0.381194	0.0150376
0.266869	0.0320802
0.164449	0.0746867
0.436252	0.0120301
0.646159	0.00100251
0.414157	0.0130326
0.329801	0.0210526
0.345821	0.0250627
0.0720379	0.194486
0.143727	0.0877193
0.159777	0.0837093
0.136414	0.111278
0.565626	0.00501253
0.377022	0.0160401
0.661052	0.00250627
0.424116	0.0135338
0.431641	0.0120301
0.612544	0.00300752
0.328211	0.0200501
0.602438	0.00350877
0.374658	0.0170426
0.32717	0.0300752
0.764811	0.000501253
0.258521	0.035589
0.983723	0
0.0697097	0.217544
0.61219	0.00451128
0.189039	0.0586466
0.846899	0
0.495205	0.00902256
0.655593	0.00150376
0.684011	0.00100251
0.910119	0
0.0278526	0.389474
0.771882	0.000501253
0.347063	0.0185464
0.734661	0.000501253
0.13998	0.0892231
0.0179236	0.488221
0.33872	0.0170426
0.683607	0.00100251
0.272566	0.0390977
0.824739	0.000501253
0.092426	0.161905
0.583666	0.00350877
0.317888	0.0190476
0.101436	0.152882
0.0684168	0.215539
0.483619	0.00802005
0.619726	0.00250627
0.263223	0.0340852
0.832516	0
0.95181	0
0.682395	0.00200501
0.279733	0.037594
0.606302	0.00501253
0.391501	0.0210526
0.692773	0.000501253
0.508381	0.0110276
0.94431	0
0.0349937	0.341855
0.988202	0
0.820653	0
0.777892	0
0.210821	0.0561404
0.076664	0.202005
0.652714	0.00200501
0.735156	0.000501253
0.974208	0
0.0434227	0.296742
0.226613	0.0411028
0.904367	0
0.581166	0.00551378
0.814355	0.000501253
0.0608716	0.21604
0.136768	0.0947368
0.416844	0.0165414
0.647866	0.00200501
0.0660381	0.215038
0.839844	0
0.641265	0.00300752
0.293146	0.0285714
0.248431	0.0390977
0.210806	0.0481203
0.0448823	0.288722
0.15257	0.0972431
0.764796	0.000501253
0.4265	0.0175439
0.190059	0.0581454
0.343478	0.0240602
0.369664	0.0160401
0.777129	0.000501253
0.114264	0.109774
0.125334	0.103759
0.743075	0.000501253
0.445449	0.0115288
0.50071	0.00902256
0.16862	0.077193
0.500588	0.0100251
0.216901	0.0566416
0.493538	0.00701754
0.662113	0.00200501
0.233138	0.0466165
0.470701	0.00952381
0.126263	0.115789
0.0540486	0.269674
0.0248123	0.403509
0.948865	0
0.00523719	0.689223
0.811128	0
0.804451	0
0.417228	0.0165414
0.649058	0.00300752
0.606438	0.00501253
0.189902	0.0666667
0.673279	0.00200501
0.385966	0.0210526
0.667593	0.00250627
0.210442	0.0586466
0.273925	0.033584
0.230007	0.0491228
0.00647452	0.65614
0.183312	0.0666667
0.178322	0.0661654
0.00107572	0.875689
0.878641	0
0.439621	0.0100251
0.659805	0.00250627
0.000580788	0.918797
0.586373	0.00250627
0.413319	0.0135338
0.823759	0
0.457853	0.00902256
0.124354	0.121805
0.761468	0.00100251
0.858965	0
0.615938	0.00250627
0.328034	0.0260652
0.969663	0
0.597938	0.00200501
0.010237	0.6
0.803401	0
0.801891	0
0.399158	0.0135338
0.358149	0.0245614
0.525562	0.0085213
0.713111	0.000501253
0.4802	0.00952381
0.780705	0
0.446641	0.0115288
0.517946	0.0100251
0.688127	0.000501253
0.507815	0.00701754
0.721353	0.00150376
0.187963	0.0591479
0.918447	0
0.141864	0.0982456
0.164353	0.0701754
0.421424	0.0145363
0.688208	0.00100251
0.183322	0.0616541
0.87053	0
0.278829	0.0380952
0.934629	0
0.191165	0.0641604
0.419177	0.0115288
0.906852	0
0.990677	0
0.511078	0.00551378
0.988425	0
0.577262	0.00250627
0.527825	0.00501253
0.426207	0.0150376
0.0273172	0.390476
0.949123	0
0.319903	0.0245614
0.72854	0.00200501
0.167721	0.0781955
0.13698	0.102256
0.259617	0.0345865
0.468741	0.00902256
0.270647	0.0360902
0.801674	0.000501253
0.210073	0.0591479
0.919771	0
0.608095	0.00501253
0.796623	0
0.888105	0
0.083295	0.185965
0.161474	0.0711779
0.513366	0.00902256
0.471403	0.0130326
0.667683	0.00200501
0.151111	0.0857143
0.406385	0.0185464
0.897049	0
0.24039	0.0441103
0.317787	0.0230576
0.160499	0.0736842
0.819941	0
0.193503	0.0571429
0.643548	0.00200501
0.212583	0.0471178
0.32368	0.0205514
0.435974	0.0105263
0.45056	0.0130326
0.25585	0.0390977
0.383093	0.0145363
0.424162	0.0165414
0.740297	0.000501253
0.18816	0.0661654
0.614322	0.00100251
0.687627	0.000501253
0.124278	0.117293
0.924558	0
0.650684	0.00350877
0.06974	0.202506
0.51482	0.0100251
0.86306	0
0.534865	0.0085213
0.941618	0
0.326443	0.0195489
0.857732	0
0.226128	0.0506266
0.0206154	0.44411
0.484543	0.00952381
0.198261	0.0521303
0.56243	0.00300752
0.987364	0
0.846596	0
0.409395	0.0155388
0.47265	0.0125313
0.641972	0.00250627
0.938154	0
0.273632	0.0295739
0.607186	0.00200501
0.325468	0.0220551
0.245032	0.0446115
0.29958	0.0275689
0.296626	0.0340852
0.795841	0
0.497139	0.0100251
0.836698	0
0.587449	0.00350877
0.722939	0.00150376
0.420147	0.0125313
0.565339	0.00300752
0.891847	0
0.507578	0.00701754
0.274652	0.0325815
0.678436	0.00150376
0.6518	0.00100251
0.912422	0
0.159297	0.0802005
0.445489	0.0155388
0.262849	0.039599
0.81034	0.000501253
0.337872	0.0245614
0.564127	0.00701754
0.12443	0.104261
0.106562	0.13183
0.0385087	0.32782
0.791432	0
0.553369	0.00701754
0.319064	0.0190476
0.196756	0.0546366
0.0958754	0.154386
0.306828	0.0305764
0.967213	0
0.0268071	0.398496
0.0492508	0.280201
0.0264031	0.394987
0.671618	0.00250627
0.394537	0.0145363
0.111723	0.138346
0.945068	0
0.74213	0.000501253
0.462645	0.0100251
0.699834	0.000501253
0.470347	0.00902256
0.590621	0.00551378
0.873807	0
0.0542557	0.262155
0.537607	0.00451128
0.804729	0
0.707061	0.00250627
0.769645	0.00150376
0.690632	0.000501253
0.981551	0
0.0823102	0.175439
0.221386	0.0536341
0.323989	0.0225564
0.843157	0
0.352513	0.0180451
0.312236	0.0245614
0.911352	0
0.836708	0
0.287035	0.0260652
0.42446	0.0135338
0.398047	0.0135338
0.631048	0.00250627
0.0478872	0.288221
0.850298	0
0.838799	0
0.158429	0.0927318
0.907387	0
0.133384	0.0947368
0.631417	0.00200501
0.202877	0.0501253
0.702601	0.00150376
0.483781	0.0120301
0.617544	0.00150376
0.289232	0.0260652
0.777195	0.000501253
0.327175	0.0235589
0.612115	0.00250627
0.0107976	0.586466
0.511189	0.00551378
0.37882	0.0150376
0.0199084	0.449123
[truncated: 98,001 more rows]

## Sheet: Fig2b
Significance	one	zero	both	null
0	1.93e-06	0.0293472	0.970651	0
0.01	0.0118878	0.453029	0.535083	0
0.02	0.0227633	0.586212	0.391025	0
0.03	0.0331089	0.670095	0.296796	0
0.04	0.0434271	0.713721	0.242852	0
0.05	0.0534978	0.750453	0.196049	0
0.06	0.0637131	0.776699	0.159588	0
0.07	0.0736418	0.79663	0.129728	0
0.08	0.0836694	0.815525	0.100806	0
0.09	0.0936579	0.828768	0.0775741	0
0.1	0.103519	0.841266	0.0552149	0
0.11	0.113604	0.85039	0.0360068	0
0.12	0.123406	0.859628	0.0169661	0
0.13	0.131018	0.864613	0.00205296	0.00231532
0.14	0.125856	0.856956	0	0.0171875
0.15	0.118498	0.847129	0	0.0343726
0.16	0.111334	0.837378	0	0.0512879
0.17	0.105895	0.827798	0	0.0663072
0.18	0.101166	0.818109	0	0.0807256
0.19	0.0956557	0.808301	0	0.0960434
0.2	0.0912594	0.798339	0	0.110401
0.21	0.0867548	0.788567	0	0.124678
0.22	0.0822889	0.778818	0	0.138893
0.23	0.0787205	0.768916	0	0.152364
0.24	0.0754376	0.759171	0	0.165391
0.25	0.0721122	0.749395	0	0.178493
0.26	0.0688082	0.739382	0	0.19181
0.27	0.0656553	0.729493	0	0.204852
0.28	0.0628783	0.71967	0	0.217451
0.29	0.0599081	0.709594	0	0.230498
0.3	0.057425	0.699598	0	0.242977
0.31	0.054896	0.6893	0	0.255804
0.32	0.0525772	0.679285	0	0.268138
0.33	0.0504021	0.669183	0	0.280415
0.34	0.0487101	0.659126	0	0.292164
0.35	0.0471347	0.648706	0	0.304159
0.36	0.0451529	0.638553	0	0.316294
0.37	0.043503	0.628427	0	0.32807
0.38	0.0419111	0.618122	0	0.339967
0.39	0.0400187	0.607711	0	0.35227
0.4	0.0386357	0.597422	0	0.363943
0.41	0.0372135	0.586994	0	0.375792
0.42	0.0357162	0.576654	0	0.387629
0.43	0.034219	0.566219	0	0.399562
0.44	0.032822	0.555928	0	0.41125
0.45	0.0316884	0.545373	0	0.422939
0.46	0.0305858	0.535002	0	0.434412
0.47	0.0295142	0.524255	0	0.446231
0.48	0.0284677	0.513597	0	0.457935
0.49	0.0274353	0.503144	0	0.469421
0.5	0.026461	0.49256	0	0.480979
0.51	0.0255592	0.482045	0	0.492395
0.52	0.0242882	0.471412	0	0.5043
0.53	0.023303	0.460784	0	0.515913
0.54	0.0224881	0.450095	0	0.527417
0.55	0.0214601	0.439305	0	0.539235
0.56	0.0206482	0.428539	0	0.550813
0.57	0.0198395	0.417852	0	0.562308
0.58	0.0190113	0.406965	0	0.574024
0.59	0.0183644	0.396226	0	0.585409
0.6	0.017608	0.385609	0	0.596783
0.61	0.0167769	0.374719	0	0.608504
0.62	0.0160923	0.363847	0	0.620061
0.63	0.0153354	0.353199	0	0.631465
0.64	0.0146937	0.342481	0	0.642825
0.65	0.0139466	0.331628	0	0.654425
0.66	0.0132276	0.320795	0	0.665978
0.67	0.0125875	0.310192	0	0.67722
0.68	0.0118102	0.299541	0	0.688649
0.69	0.0112349	0.289081	0	0.699684
0.7	0.0105858	0.27852	0	0.710894
0.71	0.00994206	0.268025	0	0.722033
0.72	0.00938425	0.257298	0	0.733317
0.73	0.00877714	0.246552	0	0.744671
0.74	0.00819628	0.235984	0	0.755819
0.75	0.00773352	0.225506	0	0.76676
0.76	0.00722248	0.215114	0	0.777663
0.77	0.00682565	0.20458	0	0.788595
0.78	0.00641094	0.194203	0	0.799387
0.79	0.0060154	0.183718	0	0.810267
0.8	0.00553736	0.173396	0	0.821067
0.81	0.00512778	0.163201	0	0.831671
0.82	0.00477037	0.153216	0	0.842014
0.83	0.00435299	0.14306	0	0.852587
0.84	0.00401375	0.133202	0	0.862784
0.85	0.00366089	0.123192	0	0.873147
0.86	0.00332125	0.113336	0	0.883343
0.87	0.002976	0.103681	0	0.893343
0.88	0.00269493	0.0939323	0	0.903373
0.89	0.00239389	0.0844556	0	0.91315
0.9	0.0021512	0.0751049	0	0.922744
0.91	0.00191401	0.0659321	0	0.932154
0.92	0.00166009	0.056994	0	0.941346
0.93	0.00142945	0.0482258	0	0.950345
0.94	0.00123975	0.0397055	0	0.959055
0.95	0.00095827	0.0314934	0	0.967548
0.96	0.00074421	0.0236025	0	0.975653
0.97	0.00055687	0.0163855	0	0.983058
0.98	0.00034894	0.00974533	0	0.989906
0.99	0.00016826	0.00389109	0	0.995941
1	0	0	0	1

## Sheet: Fig2c
Significance	Overall prediction			Virtual actives			Virtual inactives
0.02	0.0184678	0.0182501	0.0181504	0.0126888	0.0153522	0.012108	0.018526	0.0182793	0.0182111
0.04	0.0376834	0.0375465	0.0373307	0.0312857	0.0321985	0.0279238	0.0377478	0.0376004	0.0374253
0.06	0.0571357	0.0569876	0.0566577	0.0492206	0.0500877	0.0457089	0.0572154	0.0570571	0.0567678
0.08	0.0765129	0.0767832	0.0763305	0.0688507	0.0724091	0.0646497	0.0765901	0.0768273	0.0764479
0.1	0.0963552	0.0964439	0.0961175	0.0876081	0.0933868	0.0814301	0.0964433	0.0964747	0.0962651
0.12	0.116261	0.11606	0.115667	0.108	0.113412	0.100059	0.116344	0.116087	0.115824
0.14	0.13595	0.135692	0.135549	0.126467	0.131281	0.120417	0.136045	0.135736	0.135701
0.16	0.156162	0.155998	0.155458	0.146548	0.149842	0.140141	0.156258	0.15606	0.155612
0.18	0.176317	0.176059	0.175579	0.166319	0.168915	0.15865	0.176417	0.176131	0.175749
0.2	0.196421	0.196384	0.195912	0.185427	0.188579	0.177249	0.196532	0.196463	0.1961
0.22	0.216955	0.216786	0.216343	0.205248	0.208543	0.196069	0.217073	0.21687	0.216547
0.24	0.237505	0.23739	0.236981	0.229883	0.230263	0.215261	0.237582	0.237462	0.237199
0.26	0.257876	0.258126	0.257663	0.249072	0.250208	0.235347	0.257964	0.258205	0.257887
0.28	0.27859	0.278846	0.278143	0.272303	0.269351	0.25682	0.278653	0.278941	0.278357
0.3	0.299294	0.299571	0.299154	0.294862	0.29089	0.278062	0.299339	0.299659	0.299366
0.32	0.320128	0.320387	0.320153	0.314412	0.311035	0.301786	0.320185	0.320481	0.320338
0.34	0.341257	0.341166	0.341411	0.337723	0.332996	0.322505	0.341293	0.341249	0.341602
0.36	0.362339	0.362013	0.362221	0.358678	0.352168	0.342219	0.362376	0.362112	0.362422
0.38	0.383447	0.383265	0.383483	0.381116	0.373828	0.361713	0.383471	0.38336	0.383702
0.4	0.404198	0.404312	0.404101	0.40186	0.3926	0.379136	0.404222	0.40443	0.404352
0.42	0.424862	0.425352	0.425049	0.421791	0.411662	0.401352	0.424893	0.42549	0.425287
0.44	0.44591	0.446422	0.446083	0.444169	0.432439	0.423328	0.445928	0.446563	0.446312
0.46	0.46727	0.467473	0.467	0.466678	0.455613	0.441957	0.467276	0.467592	0.467252
0.48	0.488215	0.488528	0.488024	0.488645	0.475969	0.461702	0.488211	0.488654	0.488289
0.5	0.509333	0.509512	0.508937	0.508847	0.49831	0.483807	0.509338	0.509625	0.50919
0.52	0.530534	0.530207	0.529635	0.528467	0.519799	0.506587	0.530555	0.530312	0.529866
0.54	0.55168	0.551119	0.55074	0.550795	0.540115	0.529426	0.551689	0.551229	0.550954
0.56	0.572803	0.571745	0.571538	0.572923	0.561223	0.549834	0.572801	0.571851	0.571756
0.58	0.593722	0.592691	0.59214	0.595111	0.58542	0.572904	0.593708	0.592764	0.592333
0.6	0.61442	0.613669	0.612712	0.614972	0.604924	0.594568	0.614415	0.613757	0.612894
0.62	0.635119	0.634289	0.633236	0.635224	0.624598	0.614946	0.635118	0.634387	0.63342
0.64	0.655513	0.654607	0.653767	0.656429	0.646568	0.637423	0.655503	0.654688	0.653932
0.66	0.675744	0.674763	0.673753	0.677955	0.668388	0.657097	0.675722	0.674828	0.67392
0.68	0.695641	0.694812	0.693508	0.697575	0.68713	0.678279	0.695621	0.694889	0.693661
0.7	0.715641	0.714649	0.712928	0.71885	0.707486	0.698998	0.715609	0.714721	0.713068
0.72	0.735122	0.734217	0.732581	0.738971	0.727681	0.719758	0.735083	0.734283	0.73271
0.74	0.754785	0.753492	0.751721	0.760377	0.74916	0.741381	0.754729	0.753535	0.751825
0.76	0.774281	0.772749	0.770445	0.780087	0.769586	0.763387	0.774223	0.772781	0.770516
0.78	0.793543	0.792015	0.789364	0.801031	0.78925	0.786698	0.793468	0.792043	0.789391
0.8	0.812698	0.811134	0.808153	0.820932	0.809647	0.807146	0.812615	0.811149	0.808164
0.82	0.832028	0.829971	0.82715	0.838145	0.831797	0.828478	0.831967	0.829952	0.827136
0.84	0.85136	0.84906	0.846447	0.856872	0.851261	0.848344	0.851304	0.849038	0.846428
0.86	0.870913	0.868419	0.866187	0.873974	0.870514	0.869485	0.870883	0.868398	0.866154
0.88	0.89054	0.888011	0.886346	0.893454	0.887731	0.889712	0.890511	0.888014	0.886312
0.9	0.910346	0.907944	0.906876	0.912974	0.904949	0.906804	0.910319	0.907975	0.906877
0.92	0.930077	0.927808	0.927351	0.929855	0.924743	0.926789	0.93008	0.927839	0.927357
0.94	0.949649	0.947823	0.947655	0.947971	0.944979	0.944173	0.949666	0.947852	0.94769
0.96	0.968383	0.967166	0.967689	0.966688	0.964984	0.9645	0.9684	0.967188	0.967721
0.98	0.98621	0.98572	0.986147	0.984462	0.983505	0.982335	0.986228	0.985742	0.986186

## Sheet: Fig2d
Training size	a2ar			ampc			5'-NT			d2r
25K	0.2	0.2	0.22	0.12	0.1	0.1	0.28	0.24	0.2	0.22	0.22	0.2
50K	0.18	0.18	0.2	0.08	0.1	0.1	0.22	0.22	0.24	0.12	0.18	0.18
100K	0.16	0.18	0.16	0.08	0.08	0.08	0.2	0.2	0.22	0.16	0.16	0.14
200K	0.16	0.16	0.16	0.08	0.06	0.06	0.2	0.2	0.2	0.12	0.12	0.12
500K	0.14	0.14	0.14	0.06	0.06	0.06	0.18	0.18	0.18	0.1	0.1	0.1
1M	0.12	0.12	0.12	0.04	0.04	0.04	0.16	0.16	0.16	0.08	0.08	0.08
	keap1			mpro			ogg1			sort1
25K	0.22	0.22	0.26	0.34	0.34	0.32	0.22	0.24	0.22	0.3	0.28	0.32
50K	0.22	0.24	0.24	0.32	0.32	0.32	0.22	0.22	0.24	0.28	0.26	0.28
100K	0.22	0.24	0.22	0.32	0.3	0.32	0.22	0.22	0.2	0.26	0.26	0.26
200K	0.2	0.2	0.22	0.28	0.3	0.28	0.2	0.2	0.2	0.24	0.24	0.26
500K	0.18	0.2	0.2	0.28	0.28	0.28	0.18	0.18	0.18	0.22	0.22	0.22
1M	0.18	0.18	0.18	0.26	0.26	0.26	0.16	0.16	0.16	0.2	0.2	0.18

## Sheet: Fig2e
Training size	a2ar			ampc			5'-NT			d2r
25K	0.757534	0.733673	0.771955	0.873485	0.868416	0.828781	0.762386	0.7166	0.677288	0.789415	0.791589	0.797332
50K	0.78938	0.802624	0.804703	0.892817	0.908082	0.925282	0.767745	0.767758	0.782717	0.782431	0.817952	0.837184
100K	0.810259	0.833994	0.814692	0.914764	0.918273	0.931054	0.779397	0.771693	0.798391	0.853273	0.86473	0.843534
200K	0.862322	0.857451	0.848983	0.937449	0.934805	0.936967	0.81491	0.809757	0.807356	0.887378	0.882047	0.879184
500K	0.878997	0.870649	0.869534	0.945092	0.945197	0.944328	0.832645	0.834783	0.833511	0.908296	0.909296	0.911941
1M	0.890304	0.886588	0.895118	0.95618	0.954682	0.954558	0.84797	0.848531	0.850636	0.918571	0.916502	0.916278
	keap1			mpro			ogg1			sort1
25K	0.671651	0.684618	0.707992	0.598531	0.568011	0.596009	0.712732	0.746605	0.699606	0.659822	0.635982	0.672398
50K	0.733694	0.716592	0.745412	0.644147	0.650279	0.654148	0.768615	0.764356	0.777779	0.711786	0.697451	0.700916
100K	0.761445	0.785156	0.78534	0.683825	0.673596	0.684196	0.783546	0.781034	0.781628	0.735516	0.737001	0.727556
200K	0.787351	0.792713	0.804136	0.712872	0.710035	0.692717	0.818274	0.809961	0.815462	0.773958	0.771163	0.773008
500K	0.815726	0.818156	0.821652	0.749495	0.740531	0.73831	0.824734	0.846624	0.838107	0.81172	0.801715	0.797296
1M	0.827394	0.834904	0.837833	0.756484	0.774061	0.764048	0.851447	0.854386	0.852322	0.82832	0.818251	0.816358

## Sheet: Fig2f
Training size	a2ar			ampc			5'-NT			d2r
25K	0.0458884	0.0438601	0.0381058	0.083713	0.0896452	0.0951955	0.0313887	0.0351026	0.0385071	0.0475211	0.046608	0.0467435
50K	0.0467852	0.0455101	0.0430831	0.109881	0.0933142	0.0976633	0.0367716	0.0359587	0.0341614	0.0702991	0.0554194	0.053287
100K	0.0551756	0.0496856	0.0526258	0.118365	0.114282	0.119141	0.0396259	0.0386298	0.0375334	0.0604604	0.0628322	0.0711826
200K	0.055226	0.0557393	0.0545008	0.124673	0.147508	0.14323	0.040873	0.0419997	0.0410693	0.0757893	0.0809615	0.0792015
500K	0.0662117	0.0687674	0.067576	0.180915	0.184078	0.176039	0.0464792	0.0457711	0.0468947	0.0934842	0.0930398	0.0920332
1M	0.073794	0.0771012	0.0724134	0.201222	0.200699	0.203157	0.0515114	0.051809	0.0517183	0.106202	0.10615	0.105601
	keap1			mpro			ogg1			sort1
25K	0.0353812	0.034667	0.0326321	0.0199901	0.0194668	0.0197194	0.0352115	0.0332378	0.0357123	0.0228194	0.0255139	0.023623
50K	0.0360437	0.0354035	0.0320024	0.0215515	0.0213675	0.0217981	0.0367217	0.0375429	0.0352982	0.0270708	0.0278614	0.0274254
100K	0.0358909	0.0356035	0.0365673	0.022469	0.0232992	0.0231307	0.0381864	0.039818	0.0407644	0.0314799	0.0293825	0.0306153
200K	0.0403597	0.0397974	0.0389747	0.0254611	0.0245599	0.0260867	0.0420003	0.0425273	0.0424997	0.0338938	0.0343546	0.0316415
500K	0.044685	0.0441907	0.0438492	0.027385	0.0283396	0.0279754	0.0501192	0.0470805	0.0473509	0.0380284	0.0391962	0.0398238
1M	0.0482327	0.046612	0.0460685	0.0311838	0.0296122	0.0300433	0.0527014	0.051974	0.0525753	0.0429705	0.0445693	0.0453073
