# Supplementary material for: Rapid traversal of vast chemical space using machine learning-guided docking screens
Source: Nat Comput Sci. 2025 Mar 13;5(4):301–12. doi: 10.1038/s43588-025-00777-x (PMC12021657; doi:10.1038/s43588-025-00777-x)
Supplement: Supplementary file 6 — Source data for Fig. 3a–c, e and f. [file 43588_2025_777_MOESM6_ESM.xlsx]

## Sheet: Fig3a
significance	a2ar			d2r
0.01	78.7954	76.0763	76.9681	88.1694	87.0906	86.8968
0.02	42.5856	41.5832	41.8351	46.3525	45.8205	45.7714
0.03	29.603	28.8655	29.2083	31.7491	31.4903	31.3841
0.04	22.7107	22.3338	22.448	24.3316	24.2045	24.0143
0.05	18.3853	18.2121	18.3392	19.6793	19.5532	19.4258
0.06	15.5176	15.3572	15.4988	16.586	16.4928	16.4316
0.07	13.4206	13.3019	13.4282	14.3412	14.2623	14.2035
0.08	11.8277	11.735	11.8409	12.6258	12.5512	12.5357
0.09	10.5674	10.4934	10.6057	11.277	11.237	11.2286
0.1	9.56471	9.49154	9.57121	10.1888	10.1462	10.175
0.11	8.7535	8.7324	8.8213	9.29774	9.25335	9.30553
0.12	9.21625	9.15525	9.24223	8.55139	8.51281	8.57096

## Sheet: Fig3b
Docking score	Training set	0.08	0.07	0.06	0.05	0.04	0.03	0.02	0.01
-72.88	8.93366e-09	1.07252e-07	1.21857e-07	1.40846e-07	1.6774e-07	2.06639e-07	2.71037e-07	3.9422e-07	7.54873e-07
-72.2512	2.6801e-08	3.21757e-07	3.6557e-07	4.22539e-07	5.03221e-07	6.19918e-07	8.13112e-07	1.18266e-06	1.88718e-06
-71.6224	1.78673e-08	2.14505e-07	2.43714e-07	2.81692e-07	3.35481e-07	3.09959e-07	4.06556e-07	5.9133e-07	1.13231e-06
-70.9936	5.3602e-08	5.89888e-07	6.70212e-07	7.74654e-07	9.22572e-07	1.13652e-06	1.49071e-06	2.16821e-06	4.1518e-06
-70.3648	8.0403e-08	9.11645e-07	1.03578e-06	1.19719e-06	1.42579e-06	1.75643e-06	2.30382e-06	3.35087e-06	6.41642e-06
-69.736	1.29538e-07	1.55516e-06	1.76692e-06	1.97185e-06	2.34837e-06	2.89295e-06	3.79452e-06	5.51908e-06	1.01908e-05
-69.1072	2.50143e-07	2.94944e-06	3.35106e-06	3.87327e-06	4.61286e-06	5.68258e-06	7.45353e-06	1.02497e-05	1.77395e-05
-68.4784	4.28816e-07	4.93361e-06	5.60541e-06	6.4085e-06	7.63219e-06	9.19545e-06	1.16546e-05	1.57688e-05	2.6798e-05
-67.8496	7.59361e-07	8.52656e-06	9.68761e-06	1.11973e-05	1.30838e-05	1.59112e-05	2.00568e-05	2.81867e-05	4.86893e-05
-67.2208	1.22391e-06	1.40501e-05	1.57805e-05	1.79579e-05	2.12192e-05	2.56233e-05	3.266e-05	4.55324e-05	7.54873e-05
-66.592	2.05921e-06	2.37564e-05	2.68694e-05	3.0634e-05	3.60642e-05	4.34976e-05	5.56982e-05	7.60844e-05	0.000126441
-65.9632	2.98831e-06	3.44816e-05	3.84458e-05	4.40144e-05	5.15802e-05	6.23018e-05	7.88719e-05	0.000106834	0.000178905
-65.3344	4.46683e-06	5.11594e-05	5.80038e-05	6.55639e-05	7.66574e-05	9.22645e-05	0.000116411	0.000160645	0.000269867
-64.7056	7.12906e-06	8.02784e-05	8.99912e-05	0.000102677	0.000119431	0.000143511	0.000180646	0.000242248	0.00039744
-64.0768	1.04792e-05	0.000118138	0.000132885	0.000150987	0.000175876	0.000210049	0.000263448	0.000356178	0.000579365
-63.448	1.49594e-05	0.00016549	0.000185649	0.000211903	0.000247753	0.000295908	0.00036956	0.000498885	0.000825831
-62.8192	2.09584e-05	0.000233971	0.000261992	0.00029796	0.000346552	0.000412969	0.000515649	0.000695404	0.00111268
-62.1904	3.15537e-05	0.000351412	0.000394755	0.000447116	0.000517731	0.000617025	0.000766087	0.00102201	0.00160788
-61.5616	4.38107e-05	0.000483547	0.000539765	0.000611836	0.000707948	0.000840299	0.00104146	0.00138647	0.0021929
-60.9328	6.12403e-05	0.000673867	0.000751674	0.000853458	0.000989417	0.00117351	0.0014468	0.00191965	0.00300062
-60.304	8.51512e-05	0.000937707	0.00104718	0.00118621	0.00137379	0.00162491	0.00200053	0.00261998	0.00407216
-59.6752	0.000116164	0.00126831	0.001415	0.00160093	0.00184707	0.00218087	0.00268232	0.00350363	0.00532789
-59.0464	0.000155218	0.00168418	0.00187915	0.00212002	0.00244322	0.00287384	0.00351874	0.00458754	0.00688783
-58.4176	0.000208927	0.0022493	0.00250751	0.00282439	0.00324611	0.00380878	0.00464396	0.00601323	0.00889315
-57.7888	0.000266777	0.00284026	0.00315755	0.00355278	0.00407852	0.00476862	0.00579261	0.00743144	0.0108634
-57.16	0.000353581	0.00372788	0.00413856	0.00463969	0.00530781	0.00618658	0.00748605	0.00950168	0.0136492
-56.5312	0.000449975	0.00468194	0.00518817	0.00580575	0.00661434	0.00767541	0.0092005	0.0116267	0.0163373
-55.9024	0.000572299	0.00586236	0.006479	0.00722302	0.00820536	0.00948351	0.0112845	0.0140656	0.0193859
-55.2736	0.000719665	0.00726141	0.00799874	0.00890775	0.0100731	0.0115689	0.0136801	0.0168631	0.0226854
-54.6448	0.000881337	0.00872659	0.00959476	0.0106252	0.0119626	0.0136538	0.0159942	0.0194098	0.0254841
-54.016	0.00107517	0.010378	0.0113619	0.0125414	0.0140325	0.0159086	0.0185014	0.0221642	0.0283832
-53.3872	0.00129199	0.012158	0.0132639	0.0145684	0.0162109	0.0182375	0.0209565	0.0247241	0.0307343
-52.7584	0.00152863	0.0139399	0.0151572	0.016571	0.0183236	0.0204607	0.0232542	0.0269406	0.0325486
-52.1296	0.00176272	0.0155015	0.0167826	0.0182642	0.0200722	0.0222397	0.0249779	0.0284767	0.0333518
-51.5008	0.00206953	0.0174989	0.0188282	0.0203668	0.0222579	0.0244275	0.0270987	0.0304152	0.0345732
-50.872	0.00236292	0.0190552	0.0204108	0.0219515	0.0237789	0.0258651	0.0283958	0.0314069	0.0349461
-50.2432	0.00267143	0.0204701	0.0218118	0.0232991	0.0250285	0.0269381	0.0291597	0.0315711	0.0339387
-49.6144	0.00298927	0.021637	0.0229217	0.0243384	0.0259404	0.0276185	0.0295428	0.0314982	0.0328388
-48.9856	0.00330822	0.0224756	0.0236503	0.0249362	0.0263205	0.0278145	0.0293448	0.0308071	0.0315084
-48.3568	0.00361927	0.023057	0.0241031	0.0252437	0.0264756	0.0276787	0.0288853	0.0298446	0.0296582
-47.728	0.00393615	0.0234237	0.0243707	0.025344	0.026354	0.0273011	0.0281825	0.028726	0.0282236
-47.0992	0.00415839	0.023047	0.0238611	0.0246612	0.0254548	0.0261847	0.0267614	0.0269118	0.025888
-46.4704	0.00450535	0.0231553	0.0238345	0.0244922	0.0251326	0.0256509	0.025959	0.0258849	0.0246757
-45.8416	0.00477196	0.0228207	0.0233584	0.0238477	0.0242987	0.0245974	0.0246498	0.0243462	0.0229126
-45.2128	0.00500238	0.0222315	0.0226582	0.0230326	0.0233277	0.0234933	0.0234659	0.02296	0.0214807
-44.584	0.00522819	0.0216996	0.0220714	0.0223367	0.022508	0.0225328	0.0223243	0.0216521	0.0200158
-43.9552	0.00543177	0.0211052	0.0213476	0.0215317	0.0216345	0.0215889	0.0212564	0.0205355	0.0189794
-43.3264	0.00561	0.0205473	0.0207319	0.0208398	0.0208277	0.0206874	0.0203273	0.019588	0.0180252
-42.6976	0.00576398	0.0200107	0.0201458	0.0201813	0.0200992	0.0198406	0.0193734	0.0185195	0.0168405
-42.0688	0.00579166	0.0191674	0.0192182	0.0191989	0.0190946	0.0188419	0.0183847	0.0175737	0.0159123
-41.44	0.0060195	0.0190311	0.0190594	0.0189823	0.0188186	0.018501	0.0179072	0.0169481	0.0154209
-40.8112	0.00613101	0.0186498	0.0186238	0.0185291	0.0183007	0.0179377	0.0172918	0.0163189	0.0145521
-40.1824	0.00625613	0.0182921	0.0182384	0.0180748	0.0177926	0.0173796	0.0167057	0.0156578	0.0139595
-39.5536	0.00638859	0.0180104	0.0179123	0.0177237	0.0174165	0.016992	0.0163231	0.0152218	0.0135269
-38.9248	0.00656182	0.0177864	0.0176452	0.0174088	0.017057	0.0165678	0.0158363	0.01472	0.0129446
-38.296	0.00676716	0.0176369	0.0174593	0.0172099	0.0168266	0.0162953	0.0155042	0.0143522	0.0126143
-37.6672	0.00703429	0.0174963	0.0172933	0.0169913	0.0165639	0.0159879	0.0151416	0.0139897	0.0122157
-37.0384	0.00733976	0.0174344	0.0171758	0.0167994	0.0163442	0.0156992	0.0148375	0.0135844	0.0117598
-36.4096	0.00759351	0.0170604	0.0167911	0.0163955	0.0158702	0.0152358	0.0143056	0.0130516	0.0112457
-35.7808	0.00816878	0.0174086	0.0170699	0.0166542	0.0160957	0.0153662	0.0144174	0.013092	0.0111325
-35.152	0.00873259	0.0175015	0.0171371	0.0166648	0.0160607	0.0153064	0.0143258	0.0130812	0.0111457
-34.5232	0.00937216	0.0174871	0.0170931	0.0166026	0.0159498	0.0151885	0.0142014	0.0129389	0.0109411
-33.8944	0.0101414	0.0175182	0.0170571	0.0165027	0.0158204	0.0150256	0.013991	0.012655	0.0106886
-33.2656	0.011073	0.0175236	0.0170466	0.0165113	0.0157808	0.0149432	0.0138798	0.0125401	0.0105399
-32.6368	0.0121579	0.0174921	0.0169595	0.0163527	0.0156072	0.0147767	0.0137142	0.0123651	0.0103976
-32.008	0.0134444	0.0174736	0.0169065	0.0162786	0.0155335	0.0146584	0.0135362	0.0122129	0.0102689
-31.3792	0.0147275	0.0171825	0.0165773	0.0159295	0.0151579	0.0142704	0.0131681	0.0118288	0.00997941
-30.7504	0.0167725	0.0174015	0.0167768	0.0160764	0.0152358	0.0142989	0.0131766	0.0118294	0.009973
-30.1216	0.0189181	0.0173038	0.0166032	0.015836	0.0149832	0.0140147	0.0128903	0.0115684	0.00966539
-29.4928	0.0214207	0.0172724	0.0165273	0.015726	0.0148147	0.0138316	0.0126911	0.0113035	0.00933438
-28.864	0.0242993	0.0171664	0.0163697	0.0155455	0.0145977	0.0135785	0.0123623	0.0109966	0.00906187
-28.2352	0.0274988	0.017041	0.0161745	0.0153076	0.0143211	0.0132425	0.012023	0.0105781	0.00865914
-27.6064	0.0309382	0.0170124	0.0161092	0.0151447	0.0140926	0.0129898	0.0117199	0.0102408	0.0082349
-26.9776	0.0344824	0.0166967	0.0157585	0.0147807	0.01374	0.0125767	0.0113279	0.00987895	0.00788615
-26.3488	0.0373432	0.0161333	0.0151696	0.0141702	0.0130824	0.0119464	0.0106684	0.00925569	0.00726263
-25.72	0.0410105	0.0159616	0.0149448	0.0139298	0.012817	0.0116303	0.0103402	0.00885575	0.00686858
-25.0912	0.0434808	0.0151523	0.0141566	0.0131284	0.0120396	0.0109109	0.00965761	0.00824156	0.00635942
-24.4624	0.0451632	0.014345	0.0133941	0.0123826	0.0112992	0.0101845	0.00893936	0.00757099	0.00585026
-23.8336	0.0458281	0.0132589	0.0123441	0.0114027	0.0103794	0.00932522	0.00815836	0.00682158	0.00515351
-23.2048	0.0453778	0.0120314	0.01116	0.0102707	0.00933945	0.00833769	0.00729375	0.00604615	0.00452169
-22.576	0.0438504	0.0107078	0.00992871	0.00912535	0.00824847	0.00732712	0.0063145	0.00517768	0.00378342
-21.9472	0.0413697	0.00928527	0.00858335	0.00785703	0.00709718	0.00630384	0.00543552	0.00447164	0.00330785
-21.3184	0.0381324	0.00788401	0.00728009	0.00665111	0.00598271	0.00528305	0.0045022	0.00364161	0.00265413
-20.6896	0.0338352	0.00637342	0.00586393	0.00532814	0.00473858	0.00416203	0.0035285	0.00282853	0.001994
-20.0608	0.0303816	0.00524062	0.00480286	0.0043506	0.00386851	0.00336275	0.00284034	0.002264	0.0016109
-19.432	0.0263325	0.00412203	0.00377555	0.00340418	0.00301606	0.0026049	0.00219635	0.0017667	0.00125498
-18.8032	0.0224656	0.00320808	0.00292408	0.00262608	0.00231247	0.00199893	0.00165739	0.00129935	0.000925096
-18.1744	0.0189586	0.00244669	0.00221865	0.00198882	0.00174265	0.00149566	0.00124853	0.000980622	0.000700522
-17.5456	0.0158409	0.00188517	0.00169935	0.00152043	0.00131836	0.00112825	0.000934537	0.000740148	0.000510671
-16.9168	0.0131471	0.00143386	0.00129168	0.00114973	0.000996378	0.000850941	0.000707272	0.000560581	0.000380078
-16.288	0.010899	0.00110363	0.000997581	0.000889514	0.000772444	0.000651844	0.000547631	0.000431474	0.00031365
-15.6592	0.00890701	0.00084354	0.000756974	0.000670639	0.000584743	0.000493352	0.00040222	0.000321092	0.000217026
-15.0304	0.00757191	0.000674671	0.000605141	0.000532469	0.000459693	0.000393131	0.000323483	0.00025033	0.000157768
-14.4016	0.0063717	0.000526716	0.000470855	0.000415003	0.000361984	0.000306136	0.000253013	0.00019435	0.000137009
-13.7728	0.00545306	0.000433675	0.000390064	0.000344932	0.000302855	0.000265428	0.000217914	0.000169909	0.000112476
-13.144	0.00472333	0.000335378	0.000301291	0.000261551	0.000227791	0.000191865	0.000156524	0.000118463	7.81293e-05
-12.5152	0.00417219	0.000284755	0.000253218	0.000225776	0.000194998	0.000163038	0.000132266	9.52041e-05	6.34093e-05
-11.8864	0.00374207	0.000230271	0.000203623	0.000181903	0.000159437	0.000133696	0.000106653	7.86468e-05	5.28411e-05
-11.2576	0.0034095	0.000191928	0.000168528	0.000151198	0.00013025	0.000111379	9.012e-05	6.6426e-05	4.37826e-05
-10.6288	0.00308272	0.000156159	0.000135992	0.000119438	9.95539e-05	8.49288e-05	6.83014e-05	5.0263e-05	3.17046e-05

## Sheet: Fig3c
Percentage evaluated	a2ar			d2r
0.01	0.754222	0.758005	0.744728	0.642577	0.638035	0.647679
0.02	0.859871	0.864398	0.859108	0.7647	0.7608	0.775367
0.03	0.910937	0.912275	0.905503	0.826314	0.828712	0.834941
0.04	0.936269	0.938974	0.932416	0.865916	0.869399	0.869299
0.05	0.951749	0.95393	0.949689	0.895065	0.89783	0.896122
0.06	0.962706	0.965171	0.961237	0.914564	0.916114	0.915813
0.07	0.970145	0.972097	0.969572	0.928033	0.928873	0.929174
0.08	0.974568	0.978621	0.9762	0.938486	0.941029	0.941732
0.09	0.980499	0.982535	0.981422	0.948437	0.949869	0.949668
0.1	0.98452	0.986349	0.984736	0.95497	0.957906	0.958007
0.11	0.987033	0.988257	0.987648	0.960197	0.962829	0.963934
0.12	0.988842	0.989963	0.989958	0.964821	0.967953	0.969761
0.13	0.990651	0.991569	0.990761	0.968841	0.972674	0.973277
0.14	0.991255	0.992773	0.992268	0.97246	0.976492	0.97599
0.15	0.992762	0.993877	0.992669	0.976882	0.979807	0.979405
0.16	0.993164	0.994379	0.993372	0.978892	0.982419	0.981113
0.17	0.994069	0.995182	0.994477	0.980802	0.984328	0.982721
0.18	0.995376	0.995784	0.994878	0.983516	0.985433	0.984931
0.19	0.995879	0.996286	0.99518	0.985627	0.98704	0.986237
0.2	0.996683	0.996387	0.995983	0.987436	0.987945	0.987543
0.21	0.996984	0.996788	0.996586	0.988843	0.988447	0.988547
0.22	0.997286	0.99719	0.996887	0.989647	0.989954	0.989451
0.23	0.997587	0.997792	0.997289	0.990853	0.990958	0.990757
0.24	0.997688	0.998093	0.99759	0.991657	0.991662	0.99126
0.25	0.997889	0.998394	0.997992	0.992361	0.992264	0.991762
0.26	0.997889	0.998394	0.998092	0.992864	0.993169	0.992365
0.27	0.99799	0.998695	0.998192	0.993467	0.994073	0.992666
0.28	0.99809	0.998996	0.998393	0.993768	0.994575	0.993972
0.29	0.998392	0.999097	0.998795	0.994271	0.995479	0.994977
0.3	0.998392	0.999197	0.998895	0.994472	0.996082	0.995379
0.31	0.998492	0.999197	0.998895	0.994773	0.996484	0.995881
0.32	0.998593	0.999197	0.998895	0.995075	0.996685	0.996182
0.33	0.998693	0.999297	0.998895	0.995577	0.996986	0.996283
0.34	0.998894	0.999297	0.999096	0.995879	0.997288	0.996584
0.35	0.999196	0.999297	0.999197	0.995979	0.997288	0.996785
0.36	0.999196	0.999297	0.999197	0.996281	0.997388	0.997087
0.37	0.999497	0.999398	0.999197	0.996382	0.997589	0.997187
0.38	0.999598	0.999398	0.999197	0.996683	0.997589	0.997388
0.39	0.999598	0.999699	0.999197	0.997186	0.997589	0.99779
0.4	0.999598	0.9999	0.999397	0.997186	0.99779	0.99789
0.41	0.999598	0.9999	0.999397	0.997387	0.997991	0.998192
0.42	0.999598	0.9999	0.999498	0.997588	0.998393	0.998292
0.43	0.999598	0.9999	0.999498	0.997688	0.998493	0.998393
0.44	0.999698	0.9999	0.999498	0.99799	0.998493	0.998393
0.45	0.999698	0.9999	0.999498	0.99799	0.998493	0.998594
0.46	0.999698	0.9999	0.999498	0.99809	0.998493	0.998594
0.47	0.999698	0.9999	0.999598	0.998191	0.998594	0.998694
0.48	0.999698	0.9999	0.999799	0.998392	0.998895	0.998694
0.49	0.999698	0.9999	0.9999	0.998693	0.998895	0.998794
0.5	0.999899	0.9999	0.9999	0.998794	0.998995	0.998794

## Sheet: Fig3d
Training actives		ML prioritized		random molecules
xcoord	ycoord	xcoord	ycoord	xcoord	ycoord
0.53252	0.487056	0.530535	0.184958	0.393676	0.602962
0.495604	0.356635	0.531763	0.184133	0.309881	0.690922
0.570841	0.593306	0.916971	0.476671	0.629225	0.520115
0.643179	0.232011	0.911274	0.481878	0.170635	0.430693
0.494885	0.188445	0.61688	0.290835	0.513919	0.282024
0.548758	0.549823	0.572146	0.371569	0.427735	0.594707
0.400886	0.574966	0.562482	0.364293	0.455589	0.52291
0.804986	0.429751	0.543167	0.153221	0.384976	0.465552
0.677871	0.399925	0.57288	0.37079	0.332419	0.422624
0.585952	0.633753	0.435404	0.0873222	0.496869	0.6502
0.696373	0.398464	0.64192	0.200345	0.718198	0.487222
0.627376	0.57665	0.646006	0.203457	0.272043	0.679042
0.499566	0.559697	0.578874	0.26394	0.428009	0.55836
0.472585	0.550606	0.610392	0.227587	0.444069	0.647568
0.392758	0.724033	0.629282	0.308245	0.381019	0.425009
0.563254	0.526792	0.629486	0.304557	0.461608	0.501015
0.446079	0.06803	0.661723	0.28281	0.332564	0.431253
0.410061	0.50292	0.655923	0.324873	0.262203	0.637774
0.335924	0.530883	0.621124	0.312001	0.517758	0.296761
0.579213	0.44658	0.665517	0.271522	0.604005	0.347608
0.488808	0.565092	0.627376	0.310789	0.404929	0.540536
0.380467	0.277437	0.589201	0.554733	0.425851	0.636042
0.377347	0.281715	0.593864	0.237401	0.456421	0.540174
0.431198	0.484954	0.577806	0.22241	0.147002	0.63767
0.526228	0.409175	0.567293	0.205245	0.341379	0.603555
0.475618	0.607948	0.169165	0.372628	0.356172	0.56415
0.607159	0.587	0.590209	0.231461	0.16081	0.555958
0.263939	0.588726	0.58676	0.273938	0.393209	0.524256
0.439472	0.054575	0.603145	0.568909	0.129974	0.598988
0.489414	0.552602	0.617104	0.140369	0.349648	0.537376
0.262513	0.464758	0.606171	0.579157	0.225995	0.73153
0.619042	0.534215	0.598061	0.583907	0.2868	0.745125
0.53533	0.138529	0.601632	0.577239	0.321606	0.400904
0.440994	0.498128	0.177565	0.395074	0.711488	0.435672
0.425019	0.640866	0.17795	0.398072	0.385069	0.487535
0.456789	0.447973	0.177374	0.396282	0.284713	0.647703
0.445257	0.155768	0.176429	0.416484	0.344821	0.654678
0.525274	0.514024	0.177773	0.397396	0.11453	0.594525
0.329878	0.461961	0.876569	0.405544	0.379774	0.640697
0.488744	0.472204	0.561597	0.194138	0.375619	0.578312
0.562609	0.496012	0.60341	0.56285	0.474372	0.727255
0.45571	0.520359	0.599651	0.560794	0.152876	0.603185
0.271762	0.552495	0.616049	0.60974	0.28361	0.583412
0.567583	0.542795	0.361775	0.461812	0.394176	0.633861
0.492918	0.55935	0.542893	0.211837	0.336412	0.545065
0.434998	0.313975	0.651106	0.214362	0.389147	0.560761
0.486703	0.293012	0.535199	0.130688	0.164379	0.489313
0.356366	0.510427	0.539816	0.157432	0.158656	0.68265
0.630254	0.16535	0.489465	0.155034	0.474734	0.479827
0.461401	0.583911	0.599162	0.573967	0.369541	0.528572
0.547021	0.296067	0.582775	0.577848	0.424541	0.414939
0.468973	0.484883	0.722911	0.297183	0.17495	0.557101
0.510794	0.593505	0.629281	0.310692	0.344531	0.613876
0.465483	0.536926	0.719748	0.29498	0.380543	0.612431
0.451473	0.658652	0.612206	0.224407	0.357681	0.518856
0.452756	0.596696	0.596865	0.229826	0.152786	0.678628
0.372755	0.741673	0.618268	0.634793	0.397872	0.493265
0.325651	0.488406	0.577353	0.580959	0.364022	0.485937
0.432843	0.224267	0.292117	0.366677	0.401524	0.449198
0.265789	0.650304	0.594868	0.572112	0.538671	0.440022
0.944443	0.527335	0.644834	0.212749	0.0971961	0.597174
0.650325	0.452989	0.590132	0.221357	0.0920895	0.694091
0.620499	0.457025	0.592133	0.217313	0.490596	0.517458
0.688357	0.457066	0.59172	0.224736	0.674408	0.51716
0.704402	0.463934	0.599705	0.564812	0.0601341	0.687812
0.225496	0.446548	0.354033	0.447758	0.250216	0.54121
0.319015	0.341798	0.638137	0.171049	0.348176	0.592697
0.435578	0.0855536	0.547895	0.16583	0.328477	0.533719
0.457877	0.578192	0.17758	0.426678	0.306699	0.648235
0.445745	0.660448	0.634723	0.254398	0.422179	0.580533
0.384753	0.638497	0.637925	0.243514	0.287823	0.385858
0.493962	0.882142	0.623556	0.250425	0.452198	0.432813
0.493975	0.882081	0.626864	0.24965	0.204846	0.724399
0.515643	0.51825	0.617918	0.251879	0.185514	0.817357
0.541751	0.551707	0.4964	0.160121	0.33911	0.590444
0.639446	0.54576	0.5493	0.163449	0.367822	0.619902
0.523294	0.399379	0.538396	0.151056	0.352637	0.45098
0.411856	0.251967	0.54791	0.16078	0.145248	0.537316
0.718901	0.489474	0.635615	0.170698	0.414983	0.671558
0.565347	0.15498	0.531955	0.198179	0.399168	0.500413
0.574443	0.296544	0.531503	0.198579	0.182054	0.388474
0.40876	0.066417	0.589239	0.158372	0.319817	0.699834
0.641296	0.635769	0.628327	0.177651	0.354441	0.706607
0.584923	0.636529	0.587966	0.240754	0.238907	0.442711
0.22281	0.324168	0.635124	0.174149	0.355037	0.565279
0.3355	0.429821	0.547798	0.165752	0.445503	0.542022
0.343222	0.488346	0.491084	0.176648	0.443925	0.534561
0.58829	0.653484	0.495457	0.146412	0.389222	0.601564
0.533438	0.506179	0.488383	0.149946	0.478924	0.571327
0.323977	0.60533	0.50825	0.16681	0.392494	0.431828
0.673438	0.372263	0.545322	0.15653	0.280265	0.596572
0.204161	0.359882	0.496476	0.15066	0.0971323	0.671826
0.697133	0.667971	0.546274	0.156744	0.40618	0.65241
0.48803	0.491874	0.495336	0.15152	0.433089	0.635472
0.325493	0.359368	0.536552	0.160543	0.128383	0.635699
0.51757	0.543279	0.354473	0.4459	0.506953	0.566475
0.125939	0.510268	0.643131	0.162446	0.442281	0.350893
0.663087	0.433822	0.617312	0.249901	0.160862	0.618822
0.511993	0.546313	0.285677	0.278238	0.090847	0.747715
0.377186	0.466985	0.618032	0.295933	0.302243	0.543397
0.156006	0.341755	0.615557	0.294391	0.257097	0.573502
0.479289	0.593973	0.169271	0.366354	0.394791	0.699794
0.670756	0.520052	0.553261	0.229872	0.263386	0.504832
0.70712	0.465492	0.612054	0.28342	0.419632	0.616317
0.249207	0.671469	0.35146	0.446523	0.419335	0.473886
0.390744	0.46079	0.568788	0.278886	0.165739	0.657407
0.350591	0.695651	0.620406	0.265165	0.365252	0.418403
0.624833	0.58748	0.375602	0.422788	0.349835	0.538463
0.459068	0.583979	0.613629	0.244527	0.394973	0.426666
0.469561	0.660486	0.617897	0.266277	0.204005	0.353682
0.6244	0.379892	0.89787	0.448231	0.424533	0.473435
0.438625	0.0892814	0.896475	0.445818	0.10169	0.582318
0.427861	0.260779	0.923865	0.484152	0.250696	0.709509
0.545985	0.589975	0.910921	0.477302	0.244131	0.57865
0.376458	0.464683	0.602429	0.300898	0.281496	0.555084
0.550705	0.54891	0.601704	0.300584	0.311352	0.533435
0.453439	0.619324	0.580916	0.288744	0.20465	0.663378
0.277884	0.476339	0.419811	0.21803	0.351934	0.614452
0.582938	0.483782	0.59189	0.277752	0.369122	0.629044
0.398025	0.520744	0.611111	0.234954	0.362277	0.582009
0.491175	0.555157	0.600662	0.305894	0.141728	0.795969
0.612123	0.576312	0.589274	0.22945	0.251964	0.633712
0.489889	0.595951	0.587553	0.220542	0.331518	0.632485
0.582773	0.478984	0.586897	0.271601	0.475493	0.477484
0.30833	0.405964	0.590772	0.218753	0.257045	0.638447
0.373883	0.479631	0.167499	0.372161	0.436641	0.489311
0.404678	0.615638	0.601241	0.227839	0.367764	0.557726
0.596882	0.634047	0.619506	0.128922	0.380663	0.593366
0.457366	0.487808	0.651863	0.21633	0.310317	0.488709
0.392738	0.0492182	0.587401	0.217874	0.405158	0.634348
0.464726	0.722602	0.592894	0.219639	0.372052	0.545917
0.33582	0.427198	0.587697	0.225261	0.163813	0.619594
0.325928	0.454381	0.582452	0.279727	0.341163	0.519769
0.891902	0.40093	0.613949	0.237726	0.402984	0.466999
0.612823	0.661884	0.60303	0.289867	0.25776	0.412216
0.385989	0.406933	0.618126	0.252637	0.311758	0.582219
0.635934	0.376316	0.282937	0.453229	0.52335	0.606305
0.361376	0.452285	0.285254	0.453495	0.505658	0.578592
0.661189	0.439226	0.62359	0.180788	0.358657	0.571297
0.428359	0.599146	0.592631	0.344981	0.313309	0.499732
0.678292	0.527455	0.623632	0.17774	0.343673	0.543896
0.351442	0.515513	0.172617	0.364469	0.174437	0.462077
0.48776	0.553003	0.911598	0.483933	0.277147	0.521254
0.159678	0.653238	0.589051	0.222277	0.396503	0.644058
0.598609	0.820809	0.607617	0.235853	0.425004	0.593876
0.372648	0.463686	0.359234	0.469791	0.384458	0.66315
0.385609	0.408783	0.609111	0.222816	0.43552	0.575033
0.544158	0.557555	0.356291	0.474694	0.289331	0.768469
0.472471	0.651555	0.607398	0.293796	0.613991	0.5105
0.292977	0.445771	0.609597	0.299649	0.365769	0.567256
0.403218	0.470433	0.137736	0.502887	0.256065	0.465206
0.385779	0.465352	0.135826	0.503663	0.261027	0.471616
0.316222	0.491245	0.603531	0.390668	0.20127	0.403853
0.494728	0.417265	0.580593	0.262211	0.305569	0.692086
0.487235	0.432208	0.601578	0.300674	0.223094	0.353787
0.320079	0.501207	0.560036	0.228835	0.282038	0.678485
0.370558	0.53389	0.546709	0.248675	0.492892	0.536418
0.345667	0.408696	0.588477	0.159036	0.361703	0.578374
0.33735	0.471888	0.617256	0.131242	0.16552	0.669839
0.450987	0.612746	0.562154	0.198143	0.232556	0.461882
0.214925	0.339414	0.532228	0.216078	0.25717	0.417642
0.634428	0.588206	0.533462	0.215504	0.260819	0.402559
0.167771	0.580169	0.555731	0.199662	0.301895	0.593367
0.355628	0.521989	0.57082	0.140441	0.390735	0.669697
0.344607	0.557148	0.586622	0.200347	0.0934966	0.560692
0.323453	0.554612	0.586371	0.199107	0.41542	0.683423
0.229894	0.340799	0.588787	0.197733	0.175671	0.697595
0.507455	0.584322	0.261665	0.320721	0.327637	0.562729
0.405487	0.115187	0.261188	0.320945	0.0845982	0.668748
0.587325	0.667678	0.601202	0.256711	0.330304	0.601108
0.413534	0.483916	0.285643	0.457725	0.485789	0.49225
0.23228	0.456447	0.157404	0.460821	0.281278	0.576902
0.530584	0.58149	0.615078	0.136205	0.332256	0.577254
0.46864	0.59437	0.578684	0.269929	0.423428	0.543948
0.5744	0.174653	0.583134	0.268719	0.118101	0.626897
0.533609	0.448715	0.176143	0.377976	0.300741	0.444651
0.385681	0.440143	0.580381	0.279394	0.325562	0.527214
0.351799	0.48111	0.174951	0.402235	0.351223	0.557097
0.54753	0.32129	0.615463	0.258871	0.220664	0.677431
0.344135	0.490937	0.576013	0.295306	0.230655	0.789318
0.671493	0.481272	0.588068	0.533381	0.1806	0.664847
0.412652	0.635862	0.615377	0.119474	0.469084	0.554483
0.28506	0.584751	0.581239	0.319179	0.325371	0.532248
0.304927	0.582757	0.577043	0.300927	0.469143	0.464148
0.559204	0.326783	0.595724	0.28115	0.325637	0.524562
0.548332	0.3362	0.577523	0.257809	0.193108	0.666278
0.547078	0.340498	0.575685	0.259774	0.198028	0.616458
0.54897	0.343518	0.606152	0.563458	0.506758	0.542539
0.431997	0.416555	0.448983	0.122525	0.294693	0.599408
0.276064	0.404114	0.290316	0.457431	0.216368	0.468486
0.466698	0.12205	0.360054	0.451181	0.353349	0.332155
0.572333	0.456736	0.611307	0.29114	0.433522	0.310841
0.199175	0.544086	0.609403	0.299044	0.396168	0.606963
0.552671	0.430385	0.567096	0.289772	0.335461	0.476062
0.584548	0.335172	0.604111	0.291996	0.292814	0.588109
0.535192	0.294961	0.611394	0.252355	0.202816	0.698192
0.192389	0.572606	0.576073	0.241958	0.459965	0.447037
0.491907	0.463949	0.614589	0.263792	0.284175	0.484325
0.87809	0.46818	0.341601	0.446571	0.410979	0.425394
0.253805	0.618961	0.596762	0.294494	0.163747	0.630096
0.641929	0.600636	0.573838	0.28805	0.31921	0.420485
0.465013	0.602975	0.346841	0.451377	0.356181	0.598501
0.264794	0.474158	0.613145	0.301103	0.327322	0.351796
0.531015	0.55364	0.610172	0.299759	0.195409	0.367361
0.460657	0.116844	0.620716	0.254936	0.128953	0.332441
0.533194	0.372951	0.172262	0.494781	0.378086	0.598721
0.507496	0.200314	0.373863	0.464698	0.434493	0.589714
0.362347	0.430882	0.615662	0.133479	0.467817	0.623663
0.373267	0.557497	0.616757	0.130429	0.136112	0.767498
0.339346	0.614236	0.615171	0.147309	0.129044	0.732229
0.350695	0.582952	0.620872	0.129368	0.148918	0.674521
0.620444	0.175469	0.617439	0.186568	0.358385	0.531737
0.423049	0.615648	0.607227	0.137865	0.39087	0.675344
0.333213	0.445124	0.506408	0.167419	0.486892	0.625769
0.473219	0.645085	0.35263	0.444859	0.463872	0.604995
0.300942	0.450875	0.169616	0.495884	0.295326	0.427093
0.371698	0.441641	0.621868	0.310372	0.251502	0.635583
0.556757	0.522192	0.539449	0.224682	0.17185	0.639896
0.40365	0.643083	0.581518	0.174761	0.376929	0.528189
0.294415	0.526291	0.625648	0.175733	0.277483	0.542509
0.191225	0.404284	0.549767	0.161385	0.506629	0.595818
0.639224	0.658014	0.545256	0.157384	0.458149	0.585231
0.389243	0.422122	0.487992	0.145277	0.262341	0.642434
0.634368	0.52118	0.494009	0.143635	0.477202	0.595105
0.568482	0.25191	0.50249	0.169139	0.565977	0.608997
0.465818	0.653102	0.538345	0.153014	0.275511	0.516094
0.405874	0.471559	0.552749	0.166646	0.0927134	0.680555
0.402608	0.466795	0.491684	0.149695	0.290672	0.682573
0.369956	0.421213	0.535368	0.143655	0.471147	0.581189
0.475433	0.498697	0.541784	0.153921	0.488498	0.525815
0.304655	0.417996	0.542633	0.147949	0.106163	0.758328
0.311987	0.393292	0.532333	0.142262	0.163698	0.586038
0.403464	0.491693	0.492713	0.147672	0.258604	0.724556
0.273467	0.42107	0.607014	0.231288	0.359545	0.578722
0.606809	0.481508	0.592867	0.222939	0.47138	0.602721
0.588658	0.638006	0.572232	0.56661	0.465325	0.719919
0.32416	0.553851	0.604961	0.236881	0.445476	0.524947
0.187473	0.638981	0.591583	0.221579	0.27798	0.56653
0.460421	0.610921	0.590051	0.224234	0.248196	0.682553
0.456667	0.672562	0.563358	0.197488	0.178831	0.686832
0.385573	0.617344	0.591824	0.204212	0.179624	0.65547
0.409585	0.489266	0.559493	0.203831	0.207442	0.416675
0.330691	0.435091	0.616839	0.182467	0.280517	0.756267
0.577234	0.478913	0.614409	0.193092	0.358491	0.659219
0.460914	0.595279	0.586767	0.215141	0.357576	0.571515
0.404571	0.483329	0.582815	0.215075	0.260686	0.488156
0.371833	0.461164	0.590415	0.199045	0.287158	0.457583
0.585361	0.629345	0.326199	0.46143	0.374917	0.796118
0.326489	0.376458	0.60211	0.240209	0.435094	0.469952
0.163222	0.706313	0.498433	0.212797	0.33307	0.545618
0.597672	0.144732	0.366038	0.479948	0.202862	0.629605
0.588865	0.580134	0.349211	0.448426	0.384744	0.559449
0.3307	0.432035	0.348847	0.471703	0.362505	0.614683
0.359557	0.607577	0.375535	0.422861	0.467044	0.487191
0.591775	0.581755	0.340074	0.456298	0.249299	0.813145
0.624765	0.577771	0.348208	0.46282	0.357218	0.604668
0.433474	0.891183	0.349679	0.445111	0.157094	0.744433
0.638684	0.613829	0.334833	0.446959	0.158094	0.704743
0.537991	0.568374	0.345165	0.447153	0.238779	0.402559
0.331373	0.402859	0.339579	0.455911	0.521924	0.633019
0.262401	0.414006	0.341268	0.444996	0.474798	0.617091
0.416759	0.466276	0.357301	0.449567	0.341346	0.55442
0.277491	0.406004	0.585927	0.21953	0.512109	0.447854
0.405278	0.54395	0.624563	0.614619	0.168786	0.651031
0.385565	0.483071	0.344186	0.447555	0.296544	0.628178
0.380413	0.471219	0.341541	0.445201	0.207025	0.483194
0.537256	0.294398	0.692511	0.539421	0.559915	0.306304
0.36936	0.43046	0.73561	0.60769	0.364072	0.606368
0.351892	0.633255	0.342842	0.458124	0.303362	0.518223
0.329609	0.542373	0.62535	0.625903	0.849488	0.395069
0.460704	0.50033	0.604142	0.215117	0.304858	0.522773
0.473376	0.587625	0.544343	0.251465	0.305987	0.567706
0.349608	0.522945	0.635076	0.317472	0.183586	0.495098
0.406915	0.490879	0.531137	0.185722	0.298074	0.640229
0.330469	0.550973	0.532839	0.185348	0.165889	0.856105
0.370022	0.65015	0.508563	0.320842	0.343356	0.554198
0.421296	0.890757	0.543482	0.207849	0.399199	0.638643
0.456676	0.597104	0.527245	0.184647	0.228427	0.585207
0.402835	0.466356	0.430591	0.24379	0.311561	0.418857
0.675132	0.481027	0.604615	0.303357	0.147282	0.646256
0.39256	0.464143	0.574822	0.28872	0.303921	0.649383
0.313644	0.666586	0.63948	0.211199	0.303169	0.582863
0.372595	0.508076	0.611895	0.294635	0.51924	0.304328
0.374631	0.544565	0.564478	0.357191	0.484482	0.547668
0.554132	0.432733	0.422151	0.240845	0.463918	0.515779
0.311884	0.199582	0.44959	0.282942	0.399494	0.425534
0.417796	0.494888	0.411401	0.223329	0.298514	0.565457
0.432283	0.519851	0.578573	0.379506	0.223669	0.571154
0.491083	0.193589	0.437567	0.235569	0.251455	0.686638
0.174906	0.597656	0.661062	0.31745	0.30251	0.712306
0.571857	0.322259	0.667458	0.312127	0.267516	0.499039
0.552368	0.188484	0.451898	0.12931	0.404437	0.545408
0.57451	0.284287	0.578905	0.356638	0.268102	0.717627
0.588847	0.298607	0.601558	0.240822	0.341781	0.555207
0.335625	0.530404	0.354425	0.446423	0.266493	0.685836
0.165069	0.458554	0.328193	0.459282	0.290952	0.634866
0.402827	0.468765	0.376523	0.45314	0.236112	0.668062
0.448028	0.212524	0.650663	0.315753	0.307338	0.568883
0.550534	0.343423	0.683723	0.288706	0.15943	0.786674
0.492641	0.427899	0.632537	0.530553	0.264014	0.653941
0.588868	0.283019	0.670332	0.290143	0.50414	0.515129
0.0851677	0.470596	0.614989	0.137866	0.187776	0.71529
0.420841	0.413269	0.633312	0.321473	0.167282	0.606112
0.55481	0.310336	0.588324	0.167582	0.63836	0.522881
0.521204	0.260816	0.348804	0.454069	0.404742	0.666559
0.190837	0.58732	0.539307	0.152641	0.253139	0.535373
0.331456	0.455573	0.630259	0.307098	0.239113	0.68236
0.598206	0.601214	0.612341	0.539179	0.323706	0.593291
0.435682	0.576434	0.631673	0.309577	0.300903	0.631916
0.455236	0.605468	0.455232	0.519224	0.341242	0.65639
0.542807	0.494863	0.633306	0.249898	0.275708	0.362301
0.292976	0.440285	0.602121	0.566142	0.445487	0.784234
0.356979	0.403762	0.633942	0.573083	0.316982	0.59374
0.407105	0.54931	0.638234	0.575264	0.192448	0.383417
0.42297	0.608407	0.578568	0.273221	0.177994	0.680588
0.543305	0.482356	0.577259	0.245894	0.360992	0.484181
0.186301	0.601453	0.580946	0.261877	0.298466	0.385693
0.328728	0.389217	0.6017	0.283078	0.289821	0.581676
0.428189	0.890743	0.612534	0.578085	0.346541	0.609185
0.56485	0.572788	0.581459	0.265087	0.219872	0.594429
0.458797	0.411999	0.606	0.564406	0.3772	0.634174
0.39047	0.365447	0.630086	0.586592	0.375058	0.630343
0.908483	0.367153	0.617945	0.280282	0.145346	0.579349
0.289159	0.442184	0.581456	0.587663	0.455475	0.630725
0.374554	0.450574	0.651237	0.625948	0.394819	0.28345
0.476454	0.617758	0.874555	0.404958	0.155701	0.822025
0.746318	0.431857	0.879511	0.403136	0.250183	0.464888
0.341509	0.605369	0.575537	0.58071	0.350854	0.540205
0.412007	0.548487	0.454231	0.195919	0.11542	0.470501
0.441166	0.608803	0.599706	0.542521	0.436968	0.610974
0.304949	0.420462	0.604125	0.56556	0.266486	0.624701
0.52428	0.596858	0.290716	0.436715	0.188337	0.591078
0.450933	0.654796	0.598886	0.559994	0.309368	0.439682
0.446098	0.379391	0.600329	0.558622	0.256944	0.635181
0.218172	0.381122	0.143712	0.423271	0.416099	0.793327
0.421886	0.600289	0.143478	0.422792	0.389294	0.432702
0.331905	0.475561	0.591141	0.589532	0.318804	0.746386
0.371679	0.37454	0.596011	0.162427	0.188398	0.380433
0.465046	0.492076	0.653632	0.213231	0.167277	0.692939
0.41488	0.549576	0.540601	0.166416	0.12937	0.718491
0.411577	0.552493	0.556737	0.169078	0.353701	0.657768
0.456806	0.651276	0.601901	0.576311	0.359714	0.571224
0.435889	0.576338	0.644249	0.608299	0.32352	0.703733
0.633081	0.524219	0.622241	0.246609	0.333562	0.493749
0.419241	0.670471	0.715899	0.295241	0.432974	0.638722
0.189814	0.555439	0.635445	0.550943	0.424207	0.508336
0.443571	0.561032	0.639615	0.541903	0.284281	0.548668
0.533896	0.26891	0.637692	0.319533	0.36479	0.720352
0.41082	0.343152	0.631493	0.305011	0.471041	0.70999
0.25419	0.586489	0.66584	0.276879	0.215139	0.474351
0.637336	0.585556	0.719445	0.29659	0.119211	0.457725
0.488909	0.141297	0.591452	0.540367	0.200332	0.589964
0.396079	0.487597	0.613073	0.586827	0.336592	0.52822
0.374894	0.487061	0.585878	0.548267	0.15438	0.675016
0.331079	0.529985	0.60884	0.238199	0.207814	0.701755
0.403087	0.550851	0.528912	0.184318	0.311142	0.695672
0.332937	0.453859	0.517974	0.15392	0.401994	0.468857
0.452931	0.5548	0.635378	0.173155	0.636872	0.278695
0.418825	0.435627	0.618738	0.339337	0.293542	0.43189
0.419043	0.434084	0.176459	0.399766	0.123695	0.405655
0.540095	0.575935	0.167153	0.382006	0.28642	0.793653
0.35155	0.510904	0.632579	0.249553	0.162352	0.60986
0.3792	0.421952	0.645537	0.244354	0.286731	0.813553
0.440994	0.574073	0.627776	0.248487	0.122389	0.71076
0.307538	0.53826	0.636451	0.24662	0.461464	0.489644
0.359142	0.535992	0.627662	0.254803	0.0933676	0.73599
0.532677	0.575225	0.543129	0.152558	0.371081	0.736757
0.251225	0.413089	0.638608	0.170335	0.345138	0.690973
0.539077	0.672127	0.178353	0.394636	0.193958	0.487201
0.724074	0.606274	0.179359	0.394537	0.344727	0.658556
0.420854	0.491718	0.423934	0.0980802	0.263376	0.64377
0.607218	0.471757	0.641834	0.153584	0.444742	0.782809
0.373951	0.452458	0.545883	0.158668	0.314917	0.639751
0.30813	0.441548	0.639382	0.169855	0.189593	0.697243
0.467497	0.462046	0.543797	0.153457	0.224998	0.774899
0.180351	0.438343	0.174693	0.500659	0.179608	0.560832
0.345706	0.372138	0.175178	0.500988	0.398356	0.543866
0.261374	0.461104	0.633342	0.237032	0.256607	0.666544
0.542084	0.204688	0.594463	0.157799	0.196028	0.546859
0.552229	0.629516	0.596789	0.155513	0.265286	0.558705
0.417717	0.456484	0.654926	0.165497	0.347262	0.526013
0.355241	0.452317	0.623076	0.18571	0.301495	0.657354
0.407314	0.492095	0.259185	0.420982	0.507381	0.569764
0.307782	0.540362	0.325345	0.45931	0.242135	0.527309
0.478144	0.493293	0.601188	0.245359	0.0847389	0.770948
0.439972	0.0847938	0.616286	0.254531	0.298411	0.831886
0.452443	0.528146	0.540739	0.15018	0.365614	0.643994
0.417177	0.458032	0.537113	0.151563	0.434403	0.658209
0.442048	0.468224	0.541981	0.157379	0.314352	0.672518
0.387688	0.464107	0.635291	0.172652	0.184877	0.642859
0.319579	0.467477	0.639095	0.169231	0.468807	0.625633
0.308661	0.680599	0.52069	0.291233	0.433379	0.476298
0.503751	0.629264	0.160364	0.498422	0.168915	0.671625
0.621334	0.619485	0.161856	0.499972	0.587052	0.217764
0.382078	0.560518	0.581293	0.243433	0.28826	0.691981
0.382201	0.491431	0.602556	0.291853	0.27522	0.53945
0.420029	0.486003	0.617463	0.13	0.358919	0.444836
0.228866	0.44796	0.466852	0.22896	0.178905	0.635076
0.549192	0.62814	0.581422	0.26662	0.106707	0.622121
0.498118	0.571913	0.167333	0.358086	0.198347	0.491995
0.544014	0.569559	0.167787	0.357063	0.910955	0.469747
0.248511	0.361128	0.146334	0.367243	0.0675863	0.630111
0.5398	0.362094	0.16839	0.368166	0.339901	0.613977
0.275016	0.337389	0.35164	0.427309	0.207877	0.66996
0.388405	0.363959	0.616497	0.227468	0.322001	0.622352
0.644063	0.219265	0.583143	0.307075	0.221156	0.433403
0.613775	0.610672	0.612407	0.293692	0.160599	0.556554
0.545486	0.545612	0.578555	0.280166	0.453552	0.576815
0.764721	0.452148	0.28004	0.288773	0.552858	0.598864
0.549979	0.541446	0.296475	0.430136	0.192275	0.638948
0.279797	0.678527	0.296479	0.429943	0.432076	0.515444
0.112913	0.416262	0.295668	0.429673	0.350343	0.605065
0.327819	0.533297	0.171791	0.374833	0.216034	0.6517
0.316669	0.513246	0.914808	0.483437	0.199207	0.62911
0.139081	0.489468	0.91584	0.484808	0.422812	0.547645
0.11273	0.464837	0.896897	0.445434	0.428704	0.506167
0.277735	0.410864	0.623959	0.179396	0.224361	0.556022
0.23772	0.433914	0.564237	0.321833	0.241525	0.620552
0.488278	0.133338	0.57491	0.322964	0.459942	0.558944
0.253979	0.324065	0.612411	0.299027	0.376188	0.517004
0.264667	0.378396	0.590569	0.225035	0.243632	0.671325
0.4296	0.621484	0.61568	0.134317	0.154089	0.579856
0.361071	0.462815	0.607105	0.229694	0.0783098	0.472524
0.380301	0.41172	0.579108	0.225838	0.300766	0.502984
0.531689	0.627717	0.61178	0.228246	0.657131	0.358211
0.232907	0.481331	0.587453	0.238227	0.451751	0.544387
0.602673	0.322598	0.606119	0.240491	0.0419461	0.536911
0.349644	0.541841	0.617932	0.220454	0.0519757	0.794594
0.409308	0.5416	0.577411	0.196984	0.503821	0.363896
0.889487	0.516767	0.615056	0.139179	0.276709	0.630748
0.50808	0.526124	0.626362	0.277722	0.42657	0.549549
0.584566	0.272499	0.164291	0.356092	0.458539	0.556889
0.47299	0.680253	0.171736	0.494093	0.380583	0.582353
0.564898	0.539465	0.601403	0.216752	0.438261	0.615003
0.395812	0.479528	0.590938	0.202507	0.323258	0.504319
0.570353	0.237007	0.579887	0.204537	0.287277	0.539936
0.543716	0.555947	0.616271	0.185117	0.313646	0.512137
0.35866	0.537407	0.571125	0.308179	0.381074	0.558023
0.347969	0.535833	0.560912	0.195202	0.323186	0.714598
0.625204	0.593227	0.611805	0.139515	0.479753	0.496252
0.22155	0.439237	0.162812	0.376294	0.297491	0.762096
0.549798	0.639311	0.169822	0.354891	0.192532	0.532239
0.536758	0.638049	0.170519	0.353521	0.34018	0.636951
0.608514	0.577478	0.170329	0.352676	0.103064	0.772069
0.127634	0.457113	0.592122	0.339704	0.384401	0.559371
0.586082	0.222537	0.59942	0.308339	0.339856	0.434669
0.403357	0.0723618	0.173981	0.380805	0.466832	0.717395
0.595296	0.17041	0.594282	0.30216	0.203331	0.921071
0.123498	0.481415	0.903157	0.447686	0.37907	0.642706
0.25804	0.431106	0.896325	0.44248	0.337664	0.649101
0.651406	0.454247	0.93131	0.48062	0.432807	0.475336
0.59859	0.820857	0.898016	0.472961	0.256113	0.563037
0.622772	0.575877	0.343096	0.452294	0.319732	0.715616
0.643046	0.616583	0.270984	0.460289	0.334571	0.397596
0.5489	0.214713	0.329422	0.439133	0.298522	0.431838
0.470384	0.098457	0.291929	0.433393	0.357802	0.423532
0.484175	0.438271	0.592273	0.223197	0.228555	0.710244
0.4358	0.621081	0.604844	0.290339	0.621054	0.482334
0.39141	0.597659	0.256174	0.420758	0.165532	0.799124
0.527652	0.383352	0.568919	0.326734	0.293534	0.414185
0.475317	0.60139	0.284289	0.455558	0.2735	0.677607
0.51044	0.305071	0.606154	0.297155	0.356782	0.638591
0.639996	0.566356	0.609877	0.299101	0.206119	0.588644
0.264526	0.481434	0.570454	0.205812	0.177877	0.619193
0.358075	0.536382	0.164537	0.501376	0.240721	0.644527
0.354496	0.535939	0.59847	0.251738	0.236745	0.644814
0.317256	0.352932	0.172668	0.501678	0.205814	0.658311
0.353275	0.431697	0.170996	0.500018	0.341066	0.674473
0.420374	0.494077	0.613311	0.300294	0.272051	0.804439
0.410639	0.386267	0.628198	0.17262	0.55905	0.269864
0.337043	0.362894	0.560573	0.195841	0.46781	0.521588
0.11164	0.426408	0.581626	0.269516	0.158068	0.535894
0.556629	0.545025	0.56262	0.30291	0.18003	0.67383
0.358084	0.553977	0.533801	0.265707	0.438201	0.230913
0.371115	0.459351	0.583295	0.231142	0.293232	0.455286
0.481311	0.226354	0.442921	0.0809995	0.451976	0.440933
0.401554	0.488915	0.623156	0.122263	0.287108	0.747784
0.390796	0.501679	0.620109	0.126532	0.353202	0.535209
0.5281	0.385676	0.617438	0.12921	0.180096	0.467639
0.490332	0.431764	0.619952	0.127879	0.140306	0.787075
0.34238	0.534044	0.508261	0.252923	0.157507	0.756092
0.429521	0.497213	0.617028	0.18332	0.373177	0.287456
0.386415	0.494404	0.622516	0.184447	0.334411	0.627785
0.670543	0.647009	0.612379	0.188535	0.427514	0.407758
0.503416	0.680675	0.571501	0.142697	0.321401	0.612783
0.208743	0.620888	0.442474	0.0784855	0.165257	0.600996
0.639326	0.430195	0.554378	0.200036	0.311323	0.500903
0.289365	0.512814	0.612454	0.246126	0.109612	0.723407
0.496332	0.389952	0.260031	0.323046	0.514774	0.452544
0.404267	0.573451	0.259771	0.323035	0.308521	0.493468
0.516346	0.379141	0.346278	0.450214	0.179109	0.858444
0.37036	0.630664	0.296966	0.444494	0.118586	0.596078
0.538378	0.354627	0.172977	0.369553	0.16187	0.716222
0.471136	0.21876	0.169279	0.364851	0.522167	0.354064
0.27434	0.441522	0.171581	0.384049	0.541171	0.562264
0.469023	0.633905	0.589903	0.311848	0.182452	0.823909
0.442563	0.0902991	0.566481	0.191499	0.273791	0.500481
0.38571	0.444773	0.605492	0.150783	0.179965	0.663367
0.306826	0.452685	0.352271	0.426041	0.444386	0.519678
0.351669	0.555791	0.577111	0.269826	0.201223	0.629977
0.49458	0.593439	0.577885	0.276313	0.0473986	0.526165
0.446978	0.576614	0.587097	0.321615	0.107681	0.775466
0.636269	0.487971	0.580469	0.281681	0.36574	0.585061
0.600447	0.582488	0.682404	0.419897	0.156355	0.409571
0.468264	0.603747	0.290685	0.439237	0.235576	0.512142
0.643235	0.615113	0.33364	0.448497	0.372584	0.592288
0.502377	0.461901	0.911286	0.468838	0.48737	0.392521
0.331974	0.628131	0.283287	0.463104	0.150831	0.6719
0.286938	0.453591	0.601022	0.282256	0.163883	0.837421
0.542974	0.0974821	0.261082	0.320657	0.152559	0.515146
0.475342	0.100839	0.342101	0.4618	0.169183	0.867594
0.649133	0.577816	0.581292	0.287493	0.295888	0.639695
0.469613	0.491108	0.587653	0.306755	0.469031	0.672481
0.489971	0.626693	0.352073	0.448838	0.122449	0.448933
0.282914	0.417916	0.572722	0.144571	0.457513	0.475228
0.25412	0.430697	0.170912	0.352146	0.442393	0.643812
0.525927	0.681587	0.578426	0.279986	0.316529	0.692683
0.53628	0.599528	0.2763	0.461665	0.345653	0.362896
0.614446	0.19646	0.578535	0.277458	0.271465	0.673776
0.555806	0.589687	0.573446	0.291368	0.343112	0.59307
0.5306	0.571889	0.169507	0.354829	0.278467	0.475915
0.325339	0.386823	0.293783	0.366013	0.335126	0.54245
0.326014	0.549569	0.260754	0.422547	0.16413	0.409929
0.220693	0.588661	0.543605	0.23772	0.389088	0.559982
0.386422	0.635424	0.544544	0.239627	0.293807	0.563081
0.282033	0.448656	0.707825	0.472189	0.131781	0.666392
0.352783	0.590211	0.598049	0.243184	0.246907	0.326794
0.144101	0.385885	0.539852	0.204464	0.222836	0.651005
0.473919	0.533789	0.891709	0.463541	0.285454	0.545023
0.64522	0.237991	0.61982	0.252066	0.346777	0.737659
0.591061	0.384098	0.604904	0.30299	0.324434	0.535297
0.34843	0.441826	0.617441	0.129043	0.398098	0.429389
0.39365	0.520859	0.576913	0.285563	0.180553	0.652025
0.268465	0.377849	0.615141	0.134483	0.462559	0.514328
0.522163	0.496501	0.590106	0.340578	0.49227	0.512386
0.176221	0.342975	0.582802	0.22151	0.398577	0.426947
0.460076	0.584602	0.566295	0.19866	0.179493	0.646037
0.626174	0.632792	0.260466	0.4293	0.107116	0.622479
0.632747	0.626476	0.170159	0.499476	0.188775	0.746858
0.44623	0.59615	0.170238	0.50107	0.429108	0.64393
0.443144	0.638526	0.168858	0.499703	0.404535	0.74971
0.508805	0.54094	0.620471	0.319933	0.366996	0.530318
0.565653	0.647077	0.569566	0.570559	0.670818	0.565567
0.471005	0.644529	0.125065	0.498734	0.373017	0.670631
0.168662	0.483048	0.346639	0.482579	0.224862	0.73243
0.10869	0.47299	0.561948	0.19651	0.294521	0.676265
0.109911	0.484419	0.541136	0.166806	0.463778	0.586543
0.442841	0.631818	0.541463	0.145169	0.536767	0.530923
0.281051	0.484956	0.547602	0.159603	0.260822	0.525056
0.414355	0.483944	0.548095	0.161053	0.138267	0.577831
0.507898	0.396456	0.538214	0.151387	0.339722	0.734097
0.368799	0.439984	0.346154	0.480163	0.229564	0.619067
0.345594	0.409292	0.369983	0.459075	0.24121	0.662816
0.825929	0.441062	0.353732	0.462967	0.304995	0.652295
0.384573	0.60059	0.33907	0.466447	0.192813	0.63586
0.59385	0.571568	0.353769	0.46838	0.122381	0.580866
0.404547	0.0685998	0.294166	0.366879	0.440287	0.436509
0.285723	0.462909	0.876013	0.406395	0.110612	0.755726
0.325579	0.506782	0.295562	0.366831	0.600055	0.57628
0.639558	0.405149	0.229743	0.486972	0.286673	0.51108
0.403646	0.572457	0.557607	0.1934	0.346976	0.361649
0.16894	0.436645	0.550591	0.188826	0.588267	0.320533
0.242588	0.455166	0.396193	0.478231	0.262498	0.626882
0.124894	0.472162	0.543196	0.15623	0.40854	0.539856
0.399814	0.552967	0.748553	0.60094	0.263632	0.648254
0.450887	0.301953	0.581216	0.214278	0.209629	0.803168
0.325529	0.38697	0.709876	0.486029	0.13779	0.490801
0.356775	0.535364	0.591261	0.201478	0.302239	0.469073
0.302952	0.452575	0.600089	0.236746	0.244951	0.573092
0.305362	0.457392	0.35087	0.471971	0.163152	0.88316
0.370254	0.42091	0.348411	0.446096	0.60074	0.598909
0.408531	0.169499	0.366363	0.480154	0.405243	0.58992
0.263494	0.533014	0.611885	0.223632	0.388128	0.52655
0.328726	0.450009	0.364681	0.480004	0.229824	0.502676
0.345541	0.418146	0.545874	0.248127	0.197307	0.71022
0.312384	0.471356	0.548251	0.248358	0.345148	0.575069
0.436271	0.262333	0.374666	0.450895	0.306377	0.604628
0.106988	0.50589	0.354574	0.47192	0.22657	0.648298
0.142619	0.384745	0.346764	0.449554	0.128495	0.455297
0.411906	0.543577	0.350384	0.472574	0.357301	0.662743
0.574906	0.214702	0.605184	0.575518	0.264505	0.519595
0.272246	0.36966	0.354811	0.449281	0.379107	0.700475
0.270274	0.374234	0.355018	0.446151	0.421216	0.517468
0.348359	0.558315	0.360909	0.449213	0.336178	0.385483
0.228527	0.608413	0.585305	0.581091	0.17601	0.659173
0.55339	0.600593	0.627018	0.598512	0.118463	0.662487
0.309528	0.436458	0.749314	0.602621	0.45076	0.39275
0.311976	0.434605	0.747224	0.600651	0.215111	0.610742
0.550635	0.221478	0.670648	0.590742	0.348767	0.587986
0.215505	0.429337	0.569518	0.142762	0.852386	0.416161
0.16129	0.501537	0.622044	0.619778	0.10654	0.802511
0.562107	0.202016	0.745211	0.597346	0.171063	0.682564
0.263606	0.469829	0.602895	0.649356	0.247303	0.518024
0.42474	0.562037	0.74409	0.597962	0.439967	0.551238
0.301097	0.409808	0.579024	0.581501	0.333903	0.545237
0.342038	0.5587	0.750376	0.602022	0.300214	0.527709
0.394971	0.533422	0.745164	0.601948	0.31358	0.588223
0.388039	0.460496	0.628715	0.306277	0.367333	0.62561
0.270444	0.418194	0.635302	0.638717	0.403074	0.440211
0.200264	0.458687	0.489478	0.243627	0.11594	0.698647
0.533672	0.185547	0.629452	0.255166	0.333157	0.409713
0.266385	0.401367	0.116553	0.509104	0.245979	0.737632
0.526679	0.134002	0.353868	0.455236	0.0886173	0.686379
0.718227	0.521557	0.579275	0.264429	0.296764	0.550154
0.335079	0.629734	0.549941	0.161613	0.263706	0.63212
0.412847	0.537931	0.633358	0.316509	0.146037	0.726744
0.465758	0.553604	0.61165	0.325769	0.372582	0.63073
0.360609	0.574999	0.627242	0.314004	0.418405	0.644628
0.534094	0.643833	0.63559	0.319814	0.291649	0.696172
0.366899	0.522972	0.596461	0.324017	0.326953	0.538041
0.432744	0.481759	0.592617	0.318766	0.257709	0.780792
0.41351	0.339438	0.551685	0.234647	0.0995568	0.677058
0.354619	0.568118	0.893993	0.422339	0.404747	0.552586
0.356854	0.418381	0.440179	0.0900107	0.189763	0.691357
0.441923	0.612034	0.590462	0.350121	0.27251	0.751394
0.30543	0.424718	0.608499	0.30062	0.371834	0.510738
0.313475	0.531267	0.313086	0.447504	0.216752	0.732015
0.145343	0.50172	0.653152	0.214679	0.159502	0.637902
0.393451	0.536395	0.42727	0.0909423	0.196694	0.613539
0.36802	0.616191	0.553533	0.291114	0.219231	0.660187
0.637736	0.153985	0.577046	0.379224	0.326229	0.660855
0.58242	0.318116	0.582957	0.382085	0.0516804	0.722234
0.370833	0.478886	0.5718	0.367224	0.330279	0.566261
0.557602	0.179028	0.436562	0.179084	0.350787	0.716009
0.30357	0.520645	0.434223	0.084584	0.367056	0.587723
0.356209	0.332774	0.437934	0.236506	0.237556	0.772416
0.280947	0.462876	0.62389	0.572296	0.176816	0.625844
0.262068	0.461017	0.436711	0.251406	0.115794	0.844878
0.46517	0.630187	0.453317	0.128302	0.410444	0.52508
0.259395	0.412349	0.478927	0.298453	0.228735	0.580611
0.569653	0.482598	0.467522	0.19229	0.247436	0.764672
0.672029	0.479367	0.631067	0.2013	0.502716	0.633692
0.497672	0.714073	0.615038	0.189086	0.302048	0.682918
0.40645	0.685662	0.530383	0.141565	0.420686	0.794985
0.354919	0.401922	0.555274	0.166764	0.275071	0.562704
0.547605	0.294832	0.542533	0.270181	0.222895	0.72432
0.372092	0.509226	0.634355	0.218473	0.177798	0.764284
0.513893	0.557023	0.560311	0.64957	0.316976	0.758832
0.409903	0.645159	0.168687	0.497731	0.0946594	0.538118
0.393846	0.559314	0.168688	0.498036	0.321101	0.354761
0.64221	0.405387	0.604292	0.30272	0.229479	0.665246
0.305007	0.451679	0.590262	0.569434	0.146186	0.656638
0.38622	0.461525	0.619714	0.236205	0.21199	0.705754
0.28211	0.560998	0.602214	0.159303	0.330732	0.420772
0.446693	0.512326	0.349368	0.429949	0.283703	0.599966
0.267386	0.449735	0.575715	0.219755	0.493721	0.428007
0.510693	0.393744	0.559295	0.304657	0.310784	0.544403
0.279625	0.345842	0.60624	0.283567	0.389583	0.690993
0.266058	0.376278	0.174447	0.496241	0.251818	0.526379
0.293913	0.369976	0.629091	0.308951	0.381716	0.557071
0.551859	0.550433	0.628954	0.32622	0.292825	0.685931
0.528364	0.490362	0.624035	0.327158	0.324127	0.661884
0.292906	0.368953	0.666528	0.286891	0.130548	0.662015
0.187291	0.449479	0.66019	0.272807	0.464092	0.494346
0.133368	0.468723	0.627139	0.306186	0.296054	0.617516
0.507639	0.397914	0.680703	0.283348	0.162321	0.6305
0.59983	0.601351	0.689543	0.277224	0.289891	0.684833
0.675627	0.585527	0.62865	0.313783	0.357469	0.580917
0.414763	0.336373	0.653553	0.295736	0.233398	0.720845
0.21296	0.365704	0.654856	0.287803	0.320074	0.628725
0.754143	0.677551	0.607446	0.545814	0.348527	0.542081
0.635027	0.195016	0.650409	0.302311	0.263013	0.735216
0.602101	0.170073	0.663315	0.324315	0.666207	0.448941
0.140412	0.385687	0.679076	0.329863	0.191929	0.597456
0.418551	0.598995	0.636215	0.184259	0.158967	0.623159
0.46069	0.669482	0.552235	0.157698	0.268333	0.573319
0.296105	0.451562	0.625402	0.304743	0.33108	0.611824
0.673388	0.590782	0.62382	0.302481	0.244487	0.674613
0.461824	0.625133	0.346381	0.433487	0.422359	0.628066
0.557783	0.260882	0.906629	0.429966	0.319444	0.628581
0.310306	0.446792	0.877003	0.397839	0.262428	0.615838
0.491132	0.565644	0.599169	0.534312	0.276489	0.604645
0.438803	0.641292	0.633674	0.250826	0.213875	0.793694
0.382236	0.461202	0.584539	0.316625	0.162476	0.885768
0.564559	0.502885	0.596307	0.55859	0.198436	0.764006
0.622558	0.643359	0.607935	0.555847	0.41326	0.597561
0.632901	0.339504	0.59637	0.620318	0.43991	0.613581
0.706668	0.344933	0.610621	0.542231	0.296575	0.588583
0.199491	0.613422	0.603248	0.565471	0.118135	0.643359
0.449624	0.502599	0.60006	0.547223	0.210078	0.56112
0.371857	0.609429	0.902684	0.406497	0.334405	0.673028
0.311412	0.322041	0.145224	0.392736	0.345857	0.363368
0.763295	0.607894	0.579023	0.276497	0.371848	0.377904
0.281882	0.494913	0.610714	0.340579	0.614354	0.243895
0.0837537	0.406571	0.436446	0.0842286	0.430943	0.748947
0.552341	0.550378	0.616229	0.216268	0.206336	0.640484
0.490909	0.57269	0.179906	0.398884	0.184565	0.777408
0.433659	0.604422	0.589492	0.5762	0.331646	0.529606
0.334677	0.392242	0.884368	0.414223	0.212689	0.633309
0.323904	0.493454	0.884931	0.415712	0.098549	0.505488
0.542525	0.320717	0.885919	0.415934	0.107604	0.71022
0.475481	0.21373	0.870478	0.410558	0.228519	0.486083
0.33798	0.507419	0.877866	0.405278	0.339483	0.719954
0.299242	0.638866	0.376372	0.454487	0.277385	0.584644
0.407801	0.477266	0.598968	0.554057	0.385032	0.663383
0.547127	0.147031	0.608588	0.552825	0.26411	0.641797
0.329113	0.385172	0.726788	0.611177	0.850897	0.423767
0.310327	0.407383	0.591979	0.547879	0.317036	0.765735
0.507931	0.557058	0.601575	0.548457	0.324763	0.552696
0.232491	0.365944	0.532218	0.217238	0.386674	0.549039
0.234609	0.392909	0.533694	0.215351	0.258252	0.325624
0.313541	0.443826	0.130162	0.450962	0.283714	0.658692
0.375748	0.428035	0.130991	0.451991	0.363667	0.579839
0.604603	0.588189	0.583874	0.591532	0.342757	0.431298
0.186358	0.428933	0.586872	0.198485	0.265875	0.565636
0.592238	0.611127	0.591169	0.580356	0.417551	0.486744
0.171155	0.553223	0.478104	0.199004	0.150551	0.472755
0.372971	0.482577	0.666046	0.339314	0.308217	0.531576
0.373483	0.39947	0.735154	0.306761	0.299397	0.523834
0.329937	0.4491	0.668452	0.328518	0.286947	0.674927
0.103662	0.485813	0.669775	0.278817	0.224126	0.752023
0.393567	0.477349	0.630171	0.307005	0.162738	0.709707
0.208551	0.364969	0.727503	0.299082	0.314957	0.543639
0.159519	0.493314	0.715432	0.292055	0.248817	0.89068
0.243653	0.420051	0.595221	0.5716	0.193443	0.552087
0.460076	0.549057	0.580181	0.603346	0.168568	0.623664
0.299293	0.385621	0.602334	0.321364	0.504369	0.376736
0.107415	0.460923	0.622619	0.183645	0.224452	0.69139
0.243868	0.445818	0.594986	0.582645	0.312083	0.636784
0.21514	0.485582	0.629916	0.253054	0.175754	0.839184
0.311676	0.511769	0.629118	0.263851	0.250233	0.412984
0.272052	0.499407	0.636524	0.240961	0.359878	0.61263
0.231445	0.515411	0.63542	0.170734	0.102458	0.628723
0.246546	0.373929	0.498513	0.157244	0.39308	0.572527
0.279692	0.431415	0.537879	0.147641	0.290998	0.631443
0.436088	0.649935	0.114455	0.509928	0.125461	0.658365
0.170924	0.475159	0.115519	0.508702	0.201205	0.646575
0.75152	0.4621	0.58108	0.187053	0.608663	0.475507
0.698415	0.471827	0.580079	0.187511	0.201925	0.708109
0.11653	0.429121	0.536857	0.15753	0.229512	0.55852
0.118832	0.492923	0.586358	0.171931	0.164049	0.559538
0.569811	0.511352	0.49183	0.149969	0.316525	0.807419
0.615008	0.531769	0.64003	0.168624	0.410062	0.786281
0.34526	0.439684	0.583983	0.182965	0.287729	0.40602
0.544446	0.560286	0.583895	0.182895	0.491842	0.51994
0.577316	0.587582	0.652197	0.160829	0.21464	0.610988
0.615346	0.593036	0.514496	0.220754	0.320324	0.740959
0.583884	0.181535	0.489583	0.155797	0.4254	0.646879
0.313914	0.629079	0.491756	0.162616	0.424394	0.657529
0.528477	0.120976	0.544793	0.13753	0.258079	0.741324
0.527718	0.137931	0.489584	0.156874	0.159684	0.863349
0.503424	0.130136	0.544924	0.158102	0.0810932	0.62587
0.546608	0.123729	0.553273	0.164176	0.115947	0.60066
0.31957	0.477571	0.349215	0.449636	0.32522	0.564261
0.707203	0.191171	0.348565	0.451317	0.261149	0.639347
0.254447	0.630945	0.471824	0.207311	0.602363	0.569592
0.24439	0.466676	0.63737	0.172064	0.437602	0.457919
0.386749	0.341414	0.16969	0.498172	0.221148	0.6479
0.553546	0.22669	0.171185	0.499402	0.466784	0.600783
0.233451	0.499508	0.604461	0.232148	0.41373	0.591757
0.319709	0.442765	0.453401	0.126838	0.332352	0.7638
0.259668	0.372693	0.493588	0.252367	0.122354	0.742286
0.193921	0.616519	0.605523	0.330484	0.0782584	0.725734
0.173566	0.46195	0.576363	0.224731	0.211092	0.318089
0.23323	0.360394	0.584436	0.31158	0.19797	0.574469
0.240418	0.353873	0.442478	0.0814952	0.278988	0.50755
0.339935	0.400632	0.619086	0.290471	0.435085	0.309019
0.25983	0.406134	0.473512	0.224393	0.0983791	0.778383
0.151818	0.503962	0.620163	0.296936	0.338726	0.544571
0.116947	0.42981	0.599451	0.234276	0.267361	0.452684
0.557629	0.200816	0.569913	0.215548	0.4225	0.421024
0.308604	0.456096	0.14427	0.500633	0.358535	0.659613
0.600117	0.145244	0.153375	0.498937	0.332287	0.559698
0.393131	0.472084	0.588153	0.222618	0.243507	0.631453
0.391224	0.524742	0.60532	0.389016	0.331965	0.661022
0.420741	0.612441	0.542109	0.186161	0.120932	0.574828
0.471616	0.839593	0.521392	0.240889	0.389374	0.599322
0.344231	0.614067	0.293342	0.429497	0.291693	0.513534
0.472117	0.839627	0.911159	0.47121	0.177581	0.328462
0.392747	0.448069	0.583202	0.251885	0.371498	0.582907
0.156426	0.318918	0.274787	0.466646	0.33537	0.645181
0.235253	0.440035	0.17544	0.329223	0.323118	0.441033
0.54547	0.149324	0.11592	0.508409	0.312578	0.436888
0.606261	0.590565	0.117297	0.506945	0.233619	0.660667
0.472579	0.556078	0.602954	0.129118	0.254777	0.654409
0.497799	0.188189	0.148734	0.499681	0.402725	0.544324
0.557084	0.251958	0.149428	0.498661	0.311191	0.750097
0.53747	0.21942	0.623568	0.258888	0.195153	0.401443
0.509067	0.26238	0.585217	0.163481	0.242175	0.563218
0.623841	0.207126	0.102903	0.518409	0.226503	0.63938
0.291069	0.434647	0.103526	0.516853	0.163093	0.734251
0.533205	0.137019	0.182204	0.353599	0.189861	0.635762
0.45043	0.563364	0.604114	0.2365	0.283463	0.552078
0.39122	0.505682	0.328711	0.443003	0.538703	0.639851
0.450065	0.512859	0.56044	0.197136	0.0828461	0.808376
0.546688	0.591546	0.550524	0.18481	0.122063	0.674335
0.320892	0.516099	0.592182	0.22354	0.278365	0.524398
0.343157	0.508329	0.557821	0.194854	0.259645	0.70378
0.515072	0.367319	0.335816	0.444342	0.226409	0.62621
0.293914	0.435505	0.341598	0.44348	0.277212	0.652264
0.349974	0.582792	0.293471	0.430346	0.310505	0.629379
0.53347	0.570385	0.618258	0.131139	0.416614	0.608904
0.375967	0.553124	0.847206	0.43225	0.152384	0.604355
0.417249	0.438486	0.17167	0.370215	0.0921593	0.821611
0.177517	0.466509	0.17701	0.363942	0.132852	0.5556
0.443961	0.46765	0.168562	0.354657	0.219451	0.465367
0.387361	0.698056	0.1686	0.351449	0.160981	0.605245
0.597323	0.211707	0.17216	0.355612	0.348803	0.594138
0.193486	0.4805	0.170519	0.355672	0.600747	0.451117
0.205158	0.498545	0.171398	0.355459	0.224434	0.74093
0.255843	0.422918	0.588542	0.222998	0.100735	0.736047
0.160392	0.412887	0.29237	0.427883	0.401811	0.663638
0.130972	0.449896	0.292924	0.428884	0.14826	0.7675
0.136858	0.457561	0.408652	0.501582	0.244094	0.617507
0.163737	0.46689	0.920629	0.479276	0.122461	0.767334
0.138096	0.461229	0.915928	0.483887	0.392488	0.681315
0.559449	0.254088	0.903586	0.452444	0.292337	0.449976
0.265406	0.380352	0.915347	0.473978	0.376725	0.521206
0.288148	0.359477	0.559677	0.216732	0.292805	0.712846
0.123254	0.383667	0.591869	0.342463	0.248677	0.540508
0.31879	0.497682	0.891356	0.450155	0.334193	0.660247
0.616267	0.126768	0.115342	0.508238	0.0906824	0.758399
0.493024	0.271505	0.115237	0.507979	0.107403	0.704157
0.570241	0.336512	0.545924	0.223363	0.121663	0.458964
0.266687	0.458186	0.35335	0.448748	0.126219	0.636906
0.320868	0.571878	0.176423	0.380789	0.345047	0.339655
0.441466	0.653783	0.617206	0.252528	0.183624	0.564785
0.388253	0.372894	0.604057	0.310048	0.280394	0.386743
0.317064	0.455031	0.601087	0.240762	0.216318	0.719665
0.221732	0.413859	0.520342	0.202511	0.233397	0.85149
0.197481	0.515745	0.292758	0.432524	0.239162	0.71186
0.256561	0.459995	0.344245	0.454052	0.377432	0.670268
0.82141	0.492743	0.560958	0.202071	0.153229	0.613911
0.402641	0.523008	0.600214	0.387202	0.232312	0.545376
0.388072	0.372424	0.443838	0.0797649	0.23765	0.752765
0.491205	0.53111	0.165414	0.499411	0.2728	0.551678
0.20467	0.558243	0.163865	0.498533	0.341142	0.546592
0.252373	0.53901	0.16604	0.500572	0.1204	0.51872
0.380001	0.448605	0.166746	0.502799	0.362297	0.643229
0.167416	0.607151	0.585077	0.166996	0.285192	0.414609
0.586665	0.226378	0.585272	0.162593	0.167943	0.784472
0.500801	0.356155	0.584949	0.163507	0.152273	0.698981
0.530495	0.211094	0.586332	0.273631	0.219231	0.639509
0.260017	0.461998	0.616357	0.300104	0.306079	0.579458
0.296576	0.448485	0.581967	0.286632	0.17452	0.714374
0.320295	0.525741	0.571386	0.264554	0.334515	0.499492
0.10248	0.364585	0.577331	0.280847	0.302308	0.646265
0.594176	0.346209	0.563767	0.20193	0.30629	0.56907
0.266493	0.444546	0.613846	0.126337	0.215525	0.611784
0.254808	0.447926	0.539099	0.207069	0.2592	0.6588
0.449351	0.444506	0.56005	0.279492	0.169862	0.694947
0.557166	0.321903	0.581265	0.230766	0.313557	0.631019
0.43766	0.545936	0.619101	0.128231	0.282177	0.418896
0.43035	0.62444	0.616749	0.130224	0.518475	0.500681
0.275802	0.417031	0.601318	0.187936	0.0918767	0.757245
0.489628	0.468687	0.542289	0.214733	0.280288	0.611775
0.628228	0.517347	0.575026	0.24044	0.191246	0.633601
0.507177	0.374286	0.598475	0.161602	0.113918	0.680843
0.428287	0.504353	0.59653	0.164045	0.350553	0.605482
0.641228	0.28546	0.559259	0.200893	0.446337	0.782085
0.412879	0.744138	0.59637	0.16229	0.328278	0.624384
0.484601	0.177102	0.569982	0.143005	0.380065	0.694082
0.501889	0.590729	0.59985	0.159448	0.222816	0.695066
0.346495	0.685863	0.145519	0.503587	0.319301	0.715259
0.425864	0.487814	0.143175	0.502916	0.414949	0.57948
0.268854	0.496454	0.578768	0.285696	0.207748	0.739372
0.378115	0.490948	0.638486	0.390376	0.278261	0.733863
0.396204	0.437415	0.587816	0.542786	0.26916	0.691759
0.158789	0.694451	0.349578	0.439727	0.886099	0.40305
0.0676591	0.45516	0.580953	0.27242	0.16857	0.587155
0.633314	0.266042	0.172117	0.362101	0.329348	0.427365
0.469025	0.626795	0.586848	0.543043	0.511203	0.376664
0.360218	0.397929	0.612545	0.255162	0.377641	0.605628
0.299455	0.441734	0.170878	0.36089	0.295928	0.648044
0.174982	0.405538	0.169333	0.361622	0.296102	0.585475
0.151712	0.429111	0.170333	0.360881	0.13907	0.378716
0.380551	0.506167	0.17466	0.392886	0.362322	0.579374
0.32824	0.422892	0.570889	0.307561	0.410258	0.611176
0.309721	0.379743	0.16936	0.380618	0.392323	0.745627
0.262284	0.379843	0.168501	0.381764	0.404432	0.575152
0.24375	0.356803	0.684282	0.423158	0.256385	0.624764
0.152005	0.477576	0.105628	0.507484	0.29601	0.681538
0.238234	0.391999	0.16792	0.497833	0.431333	0.558798
0.610271	0.158214	0.168052	0.498281	0.310096	0.691424
0.547803	0.224423	0.575804	0.265947	0.136678	0.57507
0.522428	0.167018	0.586084	0.545242	0.272972	0.707987
0.345843	0.360275	0.610155	0.528537	0.364365	0.576245
0.356755	0.454939	0.595677	0.547683	0.508147	0.647956
0.31533	0.389776	0.0997574	0.519681	0.326203	0.650808
0.301145	0.467355	0.169648	0.366948	0.40772	0.524232
0.345852	0.289432	0.280568	0.46328	0.167397	0.689588
0.581304	0.399695	0.29384	0.367425	0.389311	0.409039
0.222264	0.379106	0.280382	0.445333	0.244386	0.657671
0.174124	0.499065	0.0928731	0.471495	0.10516	0.600608
0.590417	0.312489	0.0928677	0.4716	0.475349	0.597067
0.276971	0.649863	0.0921155	0.472401	0.240056	0.803588
0.433542	0.488345	0.0927355	0.471789	0.617373	0.104532
0.193158	0.489667	0.576829	0.272284	0.214368	0.571603
0.186175	0.494488	0.584671	0.291704	0.094152	0.617872
0.606725	0.344089	0.0976817	0.522722	0.384783	0.631076
0.187865	0.493554	0.0983311	0.5249	0.258039	0.679084
0.254365	0.414058	0.0987236	0.524707	0.233835	0.629556
0.480066	0.27404	0.0978778	0.523076	0.581779	0.330183
0.462679	0.5011	0.261321	0.451854	0.433251	0.602144
0.637586	0.158332	0.619198	0.127903	0.239385	0.785588
0.596418	0.106319	0.26024	0.320773	0.21339	0.707537
0.634535	0.178971	0.169446	0.498391	0.448995	0.471953
0.637991	0.370798	0.17034	0.498987	0.192515	0.758744
0.384166	0.527724	0.539638	0.204296	0.391401	0.650981
0.576889	0.213865	0.566554	0.297775	0.31412	0.497259
0.493923	0.504602	0.571751	0.291175	0.114739	0.435033
0.308327	0.398247	0.572636	0.289385	0.401838	0.64524
0.329995	0.361243	0.579058	0.286395	0.260749	0.655731
0.23988	0.745387	0.575995	0.286062	0.400254	0.467558
0.570443	0.24044	0.573459	0.298248	0.237394	0.54964
0.536448	0.523359	0.620326	0.296934	0.21738	0.704327
0.465049	0.235444	0.577319	0.262939	0.275753	0.410733
0.442148	0.655763	0.600378	0.206593	0.486422	0.426148
0.563167	0.188276	0.328748	0.447947	0.207012	0.587376
0.585102	0.272761	0.572064	0.143155	0.154521	0.703988
0.565805	0.189966	0.605622	0.24235	0.370587	0.524829
0.515768	0.195615	0.614829	0.133614	0.405411	0.593782
0.529507	0.425019	0.581192	0.296032	0.227073	0.718451
0.732139	0.333812	0.444757	0.077045	0.320131	0.58708
0.411077	0.0547045	0.556935	0.199471	0.18961	0.750123
0.595176	0.164071	0.540276	0.203756	0.34089	0.683518
0.530401	0.595676	0.686405	0.426214	0.081989	0.615078
0.5812	0.535458	0.594176	0.345529	0.316275	0.681055
0.4868	0.564925	0.360288	0.452793	0.365576	0.539253
0.394455	0.279553	0.559698	0.201432	0.302103	0.516863
0.525824	0.576466	0.17362	0.495863	0.192929	0.433064
0.412999	0.550178	0.348723	0.475442	0.310077	0.539852
0.319307	0.575645	0.603207	0.181497	0.375522	0.534412
0.412503	0.388221	0.112049	0.501193	0.418633	0.5748
0.383121	0.424348	0.113531	0.502245	0.0834419	0.515881
0.337652	0.424968	0.112101	0.502263	0.154556	0.467819
0.456473	0.495868	0.26188	0.351914	0.415712	0.61319
0.568708	0.581088	0.49827	0.162392	0.408305	0.471981
0.327688	0.619033	0.538841	0.140096	0.291292	0.744378
0.891325	0.4656	0.561887	0.166883	0.479348	0.500088
0.392419	0.424252	0.550477	0.162653	0.371615	0.389579
0.617111	0.631554	0.551548	0.162921	0.236607	0.635817
0.437372	0.484938	0.540001	0.133996	0.118335	0.714618
0.605228	0.344601	0.100318	0.52077	0.343196	0.687533
0.598402	0.23706	0.10053	0.521378	0.389453	0.660072
0.519178	0.223533	0.34875	0.483858	0.290282	0.412909
0.53668	0.543535	0.346227	0.47685	0.19486	0.912459
0.510187	0.435045	0.164567	0.453578	0.277997	0.48004
0.249337	0.744482	0.25584	0.422164	0.0890114	0.502387
0.531709	0.265014	0.570478	0.570542	0.330875	0.525907
0.604738	0.318468	0.570114	0.570696	0.484566	0.502494
0.377758	0.229744	0.292259	0.368614	0.24487	0.603329
0.297355	0.503232	0.610568	0.186867	0.111559	0.802503
0.294511	0.508078	0.291871	0.368095	0.139634	0.776052
0.558596	0.645205	0.293101	0.369542	0.445514	0.548552
0.291281	0.434497	0.161493	0.501725	0.251962	0.571798
0.263966	0.489707	0.164096	0.500235	0.391155	0.0792626
0.236753	0.419696	0.562127	0.196396	0.393913	0.648527
0.146116	0.456586	0.578101	0.605145	0.142739	0.649098
0.567932	0.336809	0.561708	0.201458	0.0490844	0.785451
0.345714	0.598974	0.585013	0.196705	0.330744	0.658575
0.155325	0.509163	0.547222	0.160221	0.396895	0.589881
0.580369	0.609627	0.641393	0.404973	0.598924	0.400858
0.460954	0.058514	0.592078	0.571088	0.248339	0.692292
0.194197	0.617943	0.339659	0.472156	0.320608	0.62173
0.263703	0.514646	0.608512	0.232518	0.273752	0.561039
0.555604	0.634443	0.668955	0.591349	0.331121	0.403842
0.162527	0.437725	0.627167	0.286485	0.345695	0.696315
0.253004	0.383328	0.576308	0.267437	0.0851698	0.473603
0.241128	0.500831	0.578337	0.265394	0.640246	0.246875
0.462282	0.652783	0.585781	0.258063	0.415046	0.359667
0.432628	0.692549	0.573182	0.285466	0.228253	0.661086
0.430061	0.466819	0.578663	0.288987	0.108945	0.682717
0.469997	0.698211	0.573677	0.298869	0.439397	0.591063
0.56603	0.223519	0.575678	0.281824	0.177916	0.596295
0.652387	0.345151	0.572933	0.292239	0.495913	0.501707
0.715533	0.419853	0.653838	0.416315	0.203516	0.486349
0.551741	0.560956	0.349253	0.468108	0.587181	0.27999
0.177394	0.438666	0.358102	0.448425	0.313974	0.556568
0.449582	0.518337	0.348067	0.453007	0.369077	0.560447
0.259721	0.373446	0.355922	0.449608	0.0704078	0.478903
0.216276	0.46267	0.35956	0.478229	0.235839	0.443689
0.282994	0.469347	0.621794	0.630309	0.519452	0.586654
0.155844	0.401217	0.615196	0.582733	0.209127	0.720287
0.351783	0.494933	0.583215	0.580271	0.160541	0.649204
0.241947	0.412926	0.334416	0.43242	0.361747	0.619281
0.579429	0.595629	0.332169	0.433312	0.191074	0.582666
0.553316	0.173689	0.363824	0.424011	0.314635	0.724833
0.409911	0.636113	0.563834	0.201922	0.170613	0.720673
0.412929	0.55545	0.711773	0.493115	0.355503	0.605253
0.137804	0.457943	0.585697	0.199531	0.292738	0.560085
0.279236	0.46495	0.353337	0.449159	0.110944	0.592101
0.432029	0.590648	0.578688	0.583224	0.454081	0.386401
0.421567	0.494671	0.427264	0.0926406	0.218033	0.610701
0.486281	0.430198	0.429336	0.0898317	0.124581	0.621601
0.390808	0.504176	0.651844	0.608649	0.246754	0.569452
0.237452	0.434413	0.731601	0.612839	0.0792661	0.596581
0.228104	0.468785	0.74869	0.590245	0.220809	0.611579
0.48087	0.49309	0.640595	0.406088	0.28802	0.578539
0.323164	0.544588	0.575039	0.574577	0.108186	0.508073
0.573164	0.214765	0.434675	0.0845532	0.466592	0.609314
0.4169	0.464048	0.729466	0.61342	0.253753	0.625543
0.40824	0.597094	0.730473	0.61625	0.122161	0.627132
0.388768	0.580866	0.574123	0.582095	0.439787	0.478054
0.275004	0.421931	0.57672	0.581075	0.402509	0.685196
0.267154	0.425829	0.726416	0.615812	0.234951	0.541145
0.471894	0.543487	0.747364	0.60046	0.208618	0.569164
0.464421	0.637721	0.443266	0.076294	0.150272	0.638029
0.585571	0.336438	0.452874	0.127099	0.319165	0.570157
0.893248	0.410607	0.729734	0.620469	0.403903	0.460739
0.872147	0.432869	0.436135	0.085667	0.269928	0.42145
0.886809	0.468188	0.446143	0.0788845	0.328945	0.671139
0.8038	0.457007	0.613642	0.13286	0.2913	0.461709
0.575059	0.350087	0.522743	0.141379	0.189525	0.765014
0.558996	0.213604	0.656566	0.313682	0.274559	0.627481
0.24573	0.37698	0.622312	0.313132	0.292014	0.617484
0.236504	0.406701	0.614313	0.327014	0.385043	0.651284
0.285196	0.415131	0.573344	0.139996	0.417428	0.579073
0.398298	0.507548	0.701178	0.548563	0.149037	0.517374
0.411157	0.471465	0.716221	0.310155	0.383426	0.544303
0.247357	0.608471	0.631805	0.326652	0.110468	0.422823
0.294706	0.506709	0.63489	0.317878	0.309096	0.809784
0.116706	0.45297	0.622177	0.312442	0.585013	0.558427
0.136419	0.501888	0.605322	0.316384	0.346412	0.573721
0.414665	0.404389	0.17181	0.481419	0.29681	0.575331
0.277099	0.403894	0.166206	0.503603	0.0890248	0.486497
0.361156	0.515836	0.166983	0.503972	0.405126	0.498629
0.389632	0.580643	0.53298	0.186523	0.229218	0.590123
0.410368	0.491662	0.531191	0.185998	0.112228	0.553442
0.38586	0.427083	0.552748	0.272079	0.247366	0.709696
0.302406	0.436956	0.872677	0.403462	0.284639	0.627322
0.105481	0.403294	0.431537	0.0811813	0.368161	0.663016
0.131415	0.502835	0.914265	0.48317	0.406032	0.498822
0.861397	0.474694	0.404641	0.211018	0.154017	0.731937
0.908981	0.482996	0.566808	0.352923	0.376024	0.65395
0.38779	0.545753	0.573871	0.385638	0.43529	0.379902
0.321523	0.451989	0.341596	0.436452	0.559645	0.342919
0.429546	0.386893	0.367343	0.445099	0.19693	0.630994
0.326546	0.406383	0.431935	0.241398	0.150267	0.275165
0.55591	0.271272	0.55294	0.277963	0.210258	0.681728
0.608275	0.219222	0.469619	0.220609	0.318762	0.459827
0.311508	0.485987	0.438374	0.0820423	0.283507	0.53442
0.438341	0.55378	0.618964	0.564479	0.286101	0.684394
0.384813	0.596726	0.463763	0.199465	0.307863	0.706362
0.292973	0.517896	0.570182	0.202714	0.303197	0.404049
0.391799	0.424207	0.615225	0.631387	0.0967613	0.906367
0.386269	0.419316	0.172372	0.49662	0.357056	0.426751
0.877047	0.432799	0.626609	0.330587	0.16646	0.519077
0.241661	0.506726	0.633548	0.530774	0.285038	0.715109
0.426063	0.459846	0.636968	0.313495	0.195737	0.499086
0.382758	0.405821	0.684682	0.288328	0.202666	0.582803
0.153512	0.452164	0.63077	0.306569	0.55011	0.37045
0.421804	0.454471	0.686476	0.290488	0.273859	0.691457
0.419912	0.462976	0.659983	0.31795	0.108973	0.517152
0.438555	0.467151	0.634886	0.319499	0.263359	0.73091
0.381944	0.409363	0.636963	0.17647	0.318677	0.604792
0.279228	0.426888	0.66057	0.274348	0.136771	0.508075
0.222986	0.409866	0.654202	0.281629	0.306013	0.437677
0.426305	0.670915	0.677551	0.282249	0.28928	0.543469
0.493615	0.630284	0.716031	0.291937	0.461217	0.376147
0.5421	0.356912	0.171033	0.358652	0.410124	0.552947
0.165567	0.364146	0.615121	0.13123	0.494906	0.3316
0.132479	0.450105	0.586629	0.542349	0.221549	0.578085
0.57376	0.108412	0.586293	0.53122	0.464019	0.502247
0.236635	0.507489	0.598445	0.532342	0.402957	0.496571
0.688205	0.452973	0.578465	0.586685	0.386323	0.561144
0.326936	0.385875	0.57342	0.581087	0.331626	0.680292
0.316534	0.491551	0.595766	0.54242	0.34837	0.71163
0.309977	0.323935	0.590338	0.551722	0.195984	0.614764
0.0989264	0.486339	0.59563	0.552024	0.426995	0.493702
0.395577	0.651761	0.6115	0.569572	0.391878	0.823246
0.0976217	0.480656	0.559214	0.518536	0.145607	0.442752
0.11001	0.497628	0.558557	0.51805	0.344188	0.560433
0.268518	0.582388	0.900446	0.444138	0.299843	0.453015
0.426915	0.0890198	0.617604	0.563516	0.249765	0.59405
0.295517	0.407352	0.647524	0.647025	0.267669	0.715792
0.659895	0.518674	0.179791	0.396414	0.360598	0.498865
0.746405	0.597109	0.167965	0.383001	0.352843	0.530136
0.33127	0.474107	0.612152	0.551934	0.324401	0.657445
0.637382	0.484573	0.88427	0.408765	0.261876	0.792671
0.423966	0.628179	0.635915	0.632016	0.275439	0.373368
0.220132	0.333238	0.369963	0.45002	0.213385	0.377807
0.214994	0.630212	0.602089	0.542555	0.553026	0.377092
0.245532	0.38688	0.599991	0.561994	0.379639	0.693539
0.220001	0.407055	0.600555	0.550803	0.431437	0.401085
0.338342	0.401079	0.563956	0.584661	0.121554	0.740286
0.228811	0.35761	0.566636	0.586354	0.111496	0.689785
0.400148	0.429743	0.491314	0.153968	0.383771	0.416778
0.393738	0.521059	0.601511	0.574141	0.101169	0.604075
0.128321	0.422119	0.610635	0.386292	0.244337	0.629306
0.221081	0.453674	0.719434	0.295046	0.207906	0.412244
0.165133	0.484021	0.665477	0.285236	0.254792	0.782703
0.453732	0.636721	0.660982	0.277167	0.171111	0.592053
0.258832	0.461571	0.719021	0.294003	0.212602	0.555167
0.317313	0.512526	0.657079	0.284053	0.272175	0.538872
0.341978	0.47875	0.612611	0.183635	0.380207	0.562088
0.558585	0.521964	0.614527	0.178446	0.374931	0.578493
0.610412	0.432378	0.721798	0.616115	0.138907	0.725952
0.521987	0.640896	0.574279	0.580392	0.28186	0.677461
0.568859	0.328754	0.53673	0.205542	0.383152	0.594014
0.430459	0.522656	0.652223	0.610227	0.264659	0.761565
0.159245	0.476526	0.600997	0.568106	0.428617	0.608992
0.442011	0.425256	0.142068	0.411143	0.358597	0.71271
0.290663	0.365365	0.651144	0.608571	0.362349	0.41788
0.54482	0.535945	0.572239	0.141253	0.305338	0.438562
0.247797	0.417684	0.600118	0.547937	0.153165	0.769461
0.461115	0.629286	0.654165	0.212442	0.211341	0.748834
0.100746	0.50904	0.640238	0.15181	0.395617	0.722826
0.166689	0.465681	0.479276	0.150426	0.0935441	0.577333
0.372888	0.526301	0.183339	0.377058	0.0858732	0.823324
0.407982	0.50563	0.62824	0.253262	0.29011	0.575427
0.276846	0.627628	0.625458	0.249986	0.156479	0.575823
0.156098	0.491485	0.635407	0.265435	0.405791	0.669267
0.140479	0.469658	0.624509	0.249748	0.604849	0.298948
0.145133	0.47099	0.225688	0.489814	0.321691	0.64448
0.209438	0.410805	0.609662	0.238801	0.201699	0.584202
0.586152	0.33179	0.637643	0.171807	0.324565	0.518433
0.454955	0.516825	0.598503	0.305801	0.160942	0.745184
0.570103	0.278249	0.475646	0.194316	0.422294	0.510938
0.150943	0.546731	0.650282	0.170602	0.321584	0.594701
0.134985	0.46258	0.538426	0.166388	0.641289	0.262312
0.24893	0.508954	0.167209	0.505227	0.381921	0.605694
0.482346	0.145538	0.540399	0.220079	0.367443	0.728873
0.267263	0.463959	0.638646	0.176029	0.300132	0.618322
0.278497	0.399506	0.53715	0.162396	0.292286	0.661524
0.587346	0.28072	0.64152	0.163706	0.37747	0.606633
0.237257	0.514788	0.650567	0.161282	0.446357	0.471027
0.307138	0.354048	0.641085	0.163259	0.447315	0.568908
0.361456	0.761603	0.63851	0.168368	0.215538	0.717775
0.152577	0.486052	0.172015	0.496133	0.433089	0.634543
0.667783	0.511302	0.497021	0.156412	0.191083	0.651641
0.387419	0.463395	0.49014	0.156307	0.160798	0.672183
0.400624	0.411555	0.544795	0.157815	0.247837	0.826759
0.47202	0.681153	0.549234	0.168819	0.135857	0.698408
0.330784	0.479783	0.541228	0.138329	0.683007	0.486414
0.149806	0.356893	0.481204	0.195638	0.234384	0.693777
0.378126	0.64656	0.346863	0.475644	0.379887	0.64844
0.219284	0.408219	0.354727	0.48208	0.35563	0.512076
0.12139	0.39318	0.34536	0.487549	0.266972	0.421168
0.474304	0.553815	0.499851	0.194295	0.27463	0.494143
0.383135	0.529413	0.475402	0.196456	0.437829	0.679557
0.219789	0.433331	0.476816	0.193079	0.314238	0.627227
0.578887	0.293104	0.477485	0.202711	0.270064	0.750346
0.55355	0.278652	0.439977	0.0863155	0.215585	0.769251
0.409811	0.0457847	0.115155	0.50809	0.393111	0.82027
0.400139	0.438326	0.115225	0.50822	0.102455	0.646917
0.548778	0.618411	0.597459	0.262016	0.343476	0.356034
0.338286	0.428162	0.588903	0.359344	0.2276	0.588158
0.18858	0.431116	0.593711	0.250556	0.392421	0.82091
0.185497	0.636326	0.902217	0.461434	0.312205	0.601283
0.613939	0.364922	0.161415	0.358373	0.0621382	0.67579
0.569913	0.301544	0.432689	0.0889648	0.105699	0.71704
0.231003	0.532226	0.558069	0.181285	0.243008	0.663956
0.298637	0.456477	0.407388	0.488018	0.179202	0.676518
0.322199	0.450343	0.562097	0.307193	0.15854	0.698109
0.154739	0.51258	0.100701	0.521648	0.0859875	0.482435
0.261846	0.446649	0.101062	0.521804	0.258251	0.437372
0.212201	0.329999	0.101225	0.521893	0.286239	0.66072
0.312162	0.363446	0.568264	0.254123	0.252637	0.738871
0.302484	0.479013	0.557913	0.180672	0.257442	0.519568
0.297517	0.61148	0.610621	0.307262	0.289956	0.616618
0.335594	0.524704	0.175533	0.497551	0.154492	0.655187
0.417588	0.515296	0.172811	0.498735	0.69499	0.495576
0.25759	0.49917	0.53755	0.217203	0.125066	0.380967
0.333484	0.365237	0.53782	0.218267	0.627086	0.453252
0.211277	0.416948	0.61349	0.129721	0.2215	0.606179
0.193612	0.574261	0.520382	0.180787	0.194927	0.703273
0.264954	0.42526	0.172988	0.377521	0.193149	0.909226
0.231186	0.47075	0.57817	0.200927	0.211246	0.688838
0.365105	0.430323	0.164362	0.355735	0.0966669	0.693249
0.595128	0.231725	0.115203	0.508029	0.135548	0.636698
0.379023	0.245336	0.113986	0.510349	0.203374	0.648638
0.623856	0.569765	0.625909	0.178141	0.293031	0.705413
0.469245	0.502319	0.583987	0.242135	0.324445	0.623224
0.884625	0.444757	0.603795	0.245626	0.108967	0.679914
0.167324	0.493667	0.278284	0.429847	0.182213	0.718591
0.243981	0.457604	0.277744	0.428118	0.568394	0.261873
0.11676	0.433948	0.591213	0.227194	0.204845	0.596152
0.354383	0.527837	0.571967	0.31847	0.161936	0.878813
0.497481	0.632305	0.162052	0.381505	0.300724	0.492786
0.223084	0.335521	0.63003	0.175876	0.22645	0.576443
0.505026	0.426575	0.334204	0.457348	0.488198	0.477937
0.254376	0.389827	0.343953	0.439893	0.333925	0.429369
0.681371	0.205485	0.896604	0.41972	0.269149	0.338057
0.49204	0.4967	0.928043	0.483571	0.282353	0.69972
0.135451	0.447697	0.930378	0.473734	0.26211	0.699709
0.547522	0.257276	0.914556	0.478519	0.125903	0.572358
0.562278	0.659667	0.91271	0.484839	0.186678	0.696134
0.503601	0.673791	0.900452	0.448561	0.146777	0.729355
0.228863	0.486662	0.916401	0.481881	0.274368	0.671502
0.141958	0.476057	0.923972	0.483257	0.194716	0.518911
0.168033	0.488096	0.914698	0.481466	0.24571	0.702625
0.169572	0.488792	0.918495	0.481883	0.28659	0.765935
0.155453	0.482534	0.911373	0.481475	0.138587	0.717856
0.350372	0.422003	0.620202	0.177146	0.205445	0.565564
0.159279	0.334394	0.355286	0.464585	0.426692	0.47089
0.15031	0.437099	0.629893	0.1167	0.182414	0.825434
0.448644	0.610399	0.926735	0.459879	0.114965	0.805406
0.19538	0.566931	0.258912	0.420096	0.439906	0.474477
0.489537	0.402747	0.291642	0.372001	0.270221	0.496778
0.293745	0.486861	0.29268	0.373238	0.362193	0.597811
0.331646	0.45367	0.14744	0.428141	0.113151	0.570056
0.303688	0.546467	0.147344	0.427085	0.348315	0.655064
0.348459	0.437966	0.116237	0.509062	0.116452	0.507333
0.412485	0.512275	0.116193	0.509413	0.184509	0.547938
0.393248	0.606717	0.6043	0.24335	0.293794	0.683599
0.320839	0.400942	0.287432	0.451777	0.36731	0.610623
0.531004	0.113513	0.580684	0.28104	0.296715	0.685239
0.336859	0.698619	0.605263	0.241097	0.181074	0.58285
0.111038	0.509991	0.575857	0.21442	0.231497	0.639369
0.452003	0.508644	0.328984	0.436258	0.428067	0.57838
0.345077	0.363149	0.539728	0.217047	0.326438	0.52603
0.633581	0.320632	0.607157	0.238371	0.484826	0.494794
0.277872	0.68123	0.395368	0.491387	0.304494	0.72342
0.451165	0.45675	0.442163	0.0830552	0.178817	0.638285
0.241492	0.375673	0.546773	0.195069	0.102485	0.524489
0.242672	0.41156	0.565047	0.204118	0.239838	0.625232
0.25569	0.499893	0.609268	0.232642	0.281846	0.552152
0.113126	0.516191	0.42285	0.0746319	0.48461	0.433359
0.1046	0.482176	0.547018	0.24532	0.39441	0.572261
0.399683	0.471163	0.581045	0.227149	0.378749	0.61559
0.345115	0.461604	0.543977	0.248485	0.260569	0.492985
0.368993	0.467067	0.57468	0.16844	0.212385	0.689175
0.448928	0.557658	0.574286	0.170499	0.854911	0.486149
0.31418	0.505011	0.614501	0.125498	0.133161	0.606035
0.16524	0.383611	0.435316	0.0837969	0.170155	0.562374
0.142578	0.46603	0.607833	0.245743	0.145988	0.574296
0.354024	0.429512	0.579373	0.240278	0.404895	0.547754
0.1772	0.627369	0.441669	0.0821491	0.432335	0.502258
0.25775	0.593787	0.43666	0.0855385	0.444783	0.519948
0.605729	0.221308	0.153793	0.46992	0.384042	0.622828
0.441235	0.522191	0.154722	0.470373	0.340588	0.504482
0.373653	0.53614	0.296914	0.447137	0.194948	0.479633
0.468893	0.461596	0.681957	0.424132	0.0907663	0.533284
0.563882	0.365082	0.613358	0.254487	0.261192	0.515853
0.0996559	0.503277	0.116509	0.505681	0.441948	0.439168
0.826884	0.492731	0.11424	0.506466	0.233304	0.666765
0.221629	0.410081	0.16924	0.375866	0.143974	0.586856
0.27471	0.682545	0.565937	0.305911	0.323849	0.603825
0.177108	0.631419	0.16482	0.364909	0.266554	0.614547
0.573243	0.303931	0.170964	0.368309	0.362978	0.669649
0.460217	0.478372	0.171544	0.367829	0.125713	0.472791
0.468544	0.577902	0.164781	0.372604	0.40524	0.667692
0.138117	0.386201	0.5411	0.188448	0.373776	0.546068
0.727115	0.629621	0.168596	0.369276	0.163391	0.637642
0.0973085	0.480099	0.1172	0.506355	0.466139	0.514286
0.451775	0.674827	0.118226	0.506188	0.333049	0.611501
0.378752	0.630177	0.391395	0.460899	0.202057	0.644217
0.558494	0.623001	0.167109	0.352925	0.270457	0.639994
0.332075	0.507704	0.622268	0.361869	0.153577	0.64959
0.62585	0.582955	0.582818	0.346865	0.302465	0.628466
0.140709	0.455383	0.626016	0.312687	0.334745	0.611686
0.338171	0.496004	0.346307	0.452138	0.19789	0.689752
0.42624	0.429116	0.346741	0.471945	0.278024	0.526543
0.739055	0.502511	0.347438	0.472425	0.380233	0.693143
0.261668	0.658746	0.601811	0.548217	0.42437	0.588124
0.0576759	0.522982	0.588649	0.548205	0.298413	0.63442
0.230349	0.443447	0.358226	0.476954	0.192167	0.459228
0.448953	0.538944	0.17278	0.369094	0.473098	0.606579
0.230483	0.468816	0.451409	0.0697267	0.513341	0.543851
0.459193	0.534169	0.612562	0.252946	0.246384	0.654007
0.541622	0.18723	0.27898	0.463172	0.507848	0.404539
0.204072	0.626673	0.290588	0.442777	0.216918	0.537621
0.387214	0.626939	0.571341	0.290163	0.351108	0.638982
0.523851	0.365697	0.571678	0.277145	0.477724	0.283603
0.413848	0.671072	0.332422	0.446708	0.404259	0.535347
0.437821	0.468104	0.578347	0.274516	0.332266	0.649044
0.291311	0.487816	0.343129	0.447297	0.34756	0.53387
0.149917	0.459332	0.613326	0.253904	0.186763	0.692714
0.25871	0.442038	0.607099	0.312327	0.501087	0.358243
0.154537	0.46935	0.621768	0.26387	0.393158	0.584708
0.3373	0.536123	0.359882	0.479348	0.287747	0.714822
0.407105	0.605169	0.349043	0.455041	0.300154	0.604897
0.631572	0.159683	0.580076	0.292325	0.375025	0.651678
0.216017	0.392795	0.260891	0.320447	0.280363	0.60708
0.438927	0.651372	0.647343	0.211481	0.134283	0.663753
0.489314	0.429271	0.293576	0.370074	0.139023	0.508603
0.340653	0.355927	0.350843	0.459005	0.145929	0.443765
0.310756	0.465378	0.606089	0.563189	0.327259	0.567353
0.159474	0.674066	0.609426	0.560428	0.224484	0.609273
0.252041	0.44786	0.610361	0.314798	0.347709	0.679936
0.146154	0.492241	0.618469	0.128673	0.159532	0.710672
0.146763	0.497831	0.617065	0.123933	0.291677	0.588008
0.467498	0.173386	0.61917	0.129727	0.300336	0.640311
0.475863	0.544121	0.591292	0.349703	0.142291	0.670058
0.347479	0.475507	0.566275	0.306548	0.445665	0.489193
0.412643	0.475761	0.617879	0.247909	0.395767	0.424689
0.396064	0.55514	0.608216	0.257315	0.440184	0.52329
0.138928	0.381588	0.54255	0.135976	0.396356	0.416946
0.549751	0.529768	0.540296	0.220368	0.397343	0.698514
0.913362	0.517623	0.580092	0.237728	0.325344	0.639057
0.323025	0.478687	0.592291	0.556588	0.323272	0.600498
0.647755	0.450228	0.603454	0.189182	0.36092	0.632898
0.37154	0.465413	0.546095	0.162476	0.116063	0.339098
0.347797	0.481546	0.492791	0.15446	0.428447	0.634802
0.0953378	0.524909	0.491325	0.154452	0.484496	0.423161
0.0923445	0.510682	0.533211	0.136054	0.287269	0.495948
0.35411	0.419391	0.546625	0.159205	0.27544	0.637069
0.535894	0.592387	0.492678	0.153593	0.419068	0.612589
0.0890106	0.519148	0.487301	0.143472	0.322839	0.589538
0.417609	0.262512	0.122995	0.498683	0.296508	0.483826
0.355664	0.52833	0.123117	0.498539	0.327402	0.69982
0.24089	0.499076	0.371912	0.439826	0.125446	0.559265
0.224341	0.487022	0.56972	0.571983	0.43533	0.515799
0.574626	0.163592	0.292891	0.368123	0.334354	0.506192
0.629162	0.269941	0.356429	0.450245	0.310585	0.68958
0.597851	0.261738	0.369548	0.475337	0.278137	0.575609
0.499108	0.255244	0.54209	0.265802	0.467507	0.595993
0.431225	0.604239	0.563076	0.201219	0.451852	0.674385
0.431654	0.601636	0.161274	0.511436	0.0761806	0.801819
0.432679	0.601373	0.875795	0.399611	0.273589	0.711277
0.380812	0.576943	0.866912	0.405761	0.358102	0.60278
0.168364	0.579569	0.353994	0.456274	0.151816	0.419473
0.387678	0.428906	0.549342	0.158403	0.142112	0.76139
0.509872	0.540732	0.160516	0.510194	0.376992	0.604377
0.201735	0.487123	0.361083	0.449459	0.371373	0.737245
0.162496	0.502605	0.611302	0.630392	0.452888	0.534459
0.515717	0.430998	0.617414	0.192348	0.437588	0.571056
0.139476	0.378969	0.342511	0.499362	0.467967	0.597664
0.302098	0.525132	0.376685	0.487432	0.37978	0.548298
0.387372	0.555835	0.750884	0.606904	0.183502	0.669182
0.272249	0.33458	0.748115	0.597734	0.306811	0.792874
0.432279	0.460587	0.605654	0.318299	0.119866	0.547789
0.275702	0.454058	0.380851	0.454243	0.20296	0.697345
0.213569	0.515753	0.571002	0.574853	0.535439	0.271851
0.451975	0.59054	0.35296	0.473682	0.371385	0.516901
0.417284	0.453656	0.650087	0.412848	0.182023	0.478774
0.441217	0.630134	0.749739	0.59906	0.120434	0.630647
0.438243	0.507722	0.344567	0.45088	0.146854	0.521753
0.307997	0.457231	0.370174	0.441652	0.456596	0.402104
0.343114	0.491105	0.620052	0.632969	0.1358	0.67501
0.371629	0.554377	0.709978	0.487316	0.23586	0.519484
0.257179	0.497011	0.617284	0.609597	0.246208	0.562376
0.237183	0.35978	0.374323	0.453653	0.428085	0.665461
0.503549	0.634236	0.575485	0.580871	0.404093	0.625138
0.274617	0.572855	0.570825	0.561245	0.19031	0.619022
0.300681	0.422866	0.432958	0.0800543	0.2866	0.720133
0.139272	0.429199	0.345454	0.450214	0.110527	0.479407
0.176746	0.549345	0.70169	0.548537	0.281212	0.52912
0.139914	0.487988	0.605331	0.647975	0.188202	0.502231
0.29131	0.456976	0.746054	0.605339	0.509035	0.518522
0.339161	0.393818	0.455437	0.106739	0.296557	0.523557
0.360299	0.569478	0.596515	0.618008	0.433027	0.35812
0.147231	0.458048	0.442913	0.082431	0.482731	0.358075
0.171423	0.544611	0.445386	0.0846084	0.225722	0.473238
0.229448	0.488924	0.653386	0.606755	0.256105	0.65039
0.418538	0.26074	0.435405	0.083159	0.3923	0.472192
0.619228	0.323618	0.732425	0.607089	0.0687126	0.669164
0.155796	0.494757	0.670999	0.586591	0.484383	0.492738
0.332483	0.543015	0.748708	0.599268	0.250341	0.727262
0.238501	0.514167	0.582145	0.584229	0.235707	0.706145
0.118199	0.505682	0.579003	0.583029	0.123353	0.530836
0.611048	0.422194	0.737421	0.605335	0.163617	0.293888
0.441176	0.503688	0.469131	0.264258	0.158966	0.481167
0.384627	0.473594	0.72667	0.614511	0.310114	0.624694
0.58926	0.533672	0.731021	0.609403	0.327968	0.507333
0.14283	0.465887	0.726002	0.609608	0.154526	0.69981
0.46827	0.612432	0.727121	0.612854	0.470271	0.302744
0.50421	0.0732599	0.438884	0.0873566	0.163015	0.514395
0.321774	0.475008	0.6242	0.613763	0.192611	0.835212
0.217667	0.454876	0.637071	0.633119	0.239407	0.562233
0.340105	0.489891	0.462083	0.123034	0.216455	0.702709
0.439956	0.451333	0.334458	0.460085	0.288993	0.53499
0.26766	0.650409	0.16676	0.375907	0.218567	0.582335
0.303727	0.4082	0.600587	0.23306	0.315302	0.713703
0.256998	0.321775	0.683754	0.290802	0.23752	0.781749
0.365129	0.489651	0.654502	0.316151	0.224234	0.525581
0.362817	0.492988	0.606675	0.298801	0.429001	0.624648
0.36166	0.491375	0.544289	0.207569	0.46278	0.426953
0.26356	0.452997	0.879939	0.402368	0.199401	0.500979
0.268045	0.464103	0.873292	0.39262	0.232291	0.740477
0.21638	0.506302	0.403341	0.231536	0.367299	0.638892
0.491796	0.5573	0.401905	0.267075	0.30025	0.600341
0.148621	0.39071	0.636756	0.192962	0.13536	0.646318
0.585928	0.609874	0.594512	0.186539	0.808751	0.453354
0.300965	0.339208	0.578535	0.563687	0.834143	0.421973
0.480109	0.494234	0.589283	0.542776	0.179694	0.466749
0.23012	0.434141	0.619927	0.611424	0.848923	0.496951
0.306516	0.350522	0.271272	0.431281	0.817121	0.458703
0.407774	0.491534	0.581101	0.206064	0.411259	0.639594
0.336459	0.603638	0.682171	0.288057	0.480456	0.263371
0.672433	0.481654	0.597324	0.160556	0.910992	0.424501
0.385344	0.3757	0.657056	0.314007	0.189431	0.564312
0.195131	0.563217	0.680072	0.332538	0.298241	0.664311
0.306887	0.67203	0.637041	0.324944	0.44391	0.565995
0.196407	0.352304	0.598558	0.54251	0.473907	0.379144
0.326133	0.358777	0.878904	0.403653	0.239638	0.667181
0.365412	0.552027	0.584353	0.221132	0.163614	0.63836
0.698559	0.306985	0.578881	0.578053	0.494983	0.537301
0.320499	0.47111	0.60373	0.613057	0.208237	0.686195
0.427577	0.657842	0.599793	0.532697	0.296784	0.680152
0.629145	0.562235	0.261886	0.318737	0.145732	0.770819
0.282112	0.44094	0.57603	0.589196	0.479163	0.498232
0.505879	0.132629	0.573338	0.216622	0.331943	0.57029
0.560972	0.226652	0.588214	0.54928	0.228172	0.725616
0.298744	0.48031	0.595255	0.581928	0.196066	0.592482
0.309634	0.66852	0.325668	0.461238	0.209828	0.592334
0.265806	0.657938	0.611588	0.606203	0.208097	0.621371
0.259695	0.451405	0.568617	0.567748	0.269211	0.740194
0.663786	0.572954	0.614242	0.632004	0.173847	0.590547
0.305732	0.34835	0.555427	0.580971	0.214319	0.533324
0.104687	0.494794	0.47288	0.141703	0.302437	0.735658
0.199281	0.380187	0.548586	0.160373	0.0970247	0.651425
0.21667	0.405815	0.63909	0.54438	0.326248	0.619127
0.438277	0.490703	0.633118	0.303299	0.341902	0.536061
0.253075	0.346395	0.630995	0.307198	0.308239	0.5214
0.594563	0.289221	0.156955	0.455186	0.368974	0.61639
0.450942	0.659948	0.71716	0.292579	0.369602	0.613124
0.272141	0.338223	0.535769	0.201383	0.234516	0.599171
0.511368	0.632235	0.535924	0.201104	0.217067	0.682176
0.27614	0.619504	0.614178	0.632115	0.410333	0.261066
0.59331	0.239606	0.57784	0.31985	0.429728	0.659875
0.329949	0.536331	0.619817	0.228091	0.380805	0.572604
0.161671	0.450834	0.550923	0.167959	0.325163	0.661921
0.416974	0.615107	0.639265	0.259362	0.415975	0.748089
0.420325	0.428808	0.622894	0.257418	0.293743	0.607978
0.186016	0.593937	0.629349	0.253496	0.262609	0.422874
0.23659	0.404452	0.628688	0.254301	0.251469	0.401264
0.391908	0.36178	0.625198	0.254916	0.257611	0.642534
0.395077	0.522416	0.505221	0.136832	0.441967	0.613987
0.451127	0.477855	0.551884	0.162537	0.695327	0.497672
0.23769	0.438393	0.179046	0.380789	0.224852	0.430677
0.494637	0.24755	0.501987	0.131611	0.317915	0.510668
0.451232	0.297135	0.542106	0.146662	0.429798	0.496105
0.50581	0.674806	0.15617	0.464798	0.222075	0.68872
0.156494	0.455102	0.155574	0.466077	0.484253	0.436204
0.644338	0.189012	0.15593	0.465126	0.149774	0.625204
0.682384	0.251641	0.666141	0.263289	0.107608	0.712621
0.299454	0.412584	0.634179	0.325164	0.453526	0.502345
0.342403	0.432907	0.632638	0.170892	0.317793	0.362712
0.200925	0.53796	0.495475	0.143935	0.193448	0.398548
0.3228	0.533986	0.613804	0.289062	0.141135	0.520303
0.303856	0.504643	0.351353	0.470189	0.185838	0.677776
0.221299	0.421372	0.533421	0.179339	0.303828	0.444332
0.511207	0.603942	0.292641	0.43012	0.383405	0.536264
0.216624	0.411042	0.105589	0.506186	0.226619	0.655638
0.217972	0.460594	0.105537	0.506174	0.45496	0.502374
0.235576	0.441928	0.105707	0.506247	0.412605	0.465946
0.112415	0.500004	0.105797	0.506288	0.103937	0.678841
0.559336	0.696943	0.159573	0.499765	0.411097	0.654759
0.250372	0.410694	0.161024	0.499746	0.190588	0.626079
0.23498	0.406679	0.563183	0.260248	0.342563	0.63712
0.25087	0.410935	0.440262	0.195451	0.316461	0.43439
0.272294	0.3691	0.653958	0.213281	0.20723	0.684784
0.523512	0.495259	0.596002	0.208917	0.204621	0.647602
0.371889	0.507102	0.34685	0.458076	0.317622	0.712761
0.333753	0.364482	0.584539	0.217962	0.118581	0.471294
0.341226	0.522	0.13143	0.501373	0.203287	0.666465
0.26424	0.416251	0.133575	0.500825	0.280541	0.699944
0.607966	0.212388	0.599855	0.260718	0.461607	0.386576
0.546131	0.252332	0.585738	0.20128	0.223033	0.522177
0.593207	0.215966	0.591652	0.252542	0.334558	0.612345
0.29514	0.372453	0.607453	0.282394	0.360001	0.525085
0.169355	0.499015	0.609133	0.282736	0.358603	0.508633
0.252959	0.383273	0.601214	0.23644	0.411555	0.573058
0.290334	0.497926	0.170396	0.354081	0.156323	0.727665
0.156015	0.473101	0.172483	0.377911	0.15221	0.651358
0.364172	0.532591	0.894459	0.421292	0.799044	0.48877
0.183699	0.383056	0.9171	0.482137	0.520454	0.387157
0.262896	0.395804	0.292598	0.369593	0.523224	0.383398
0.301988	0.454135	0.35291	0.456766	0.380175	0.248637
0.310832	0.412549	0.134555	0.503101	0.173854	0.694141
0.575599	0.609318	0.606975	0.259827	0.199284	0.590504
0.40155	0.488659	0.571394	0.141941	0.450732	0.479745
0.26945	0.403318	0.455583	0.0820007	0.129616	0.469794
0.377412	0.451412	0.597595	0.3784	0.270199	0.781546
0.206094	0.391227	0.155244	0.476486	0.230468	0.630721
0.366274	0.486818	0.618823	0.128246	0.300235	0.599039
0.408269	0.515176	0.587365	0.233675	0.328661	0.635353
0.358776	0.53437	0.607513	0.241516	0.305486	0.557311
0.341508	0.421567	0.593203	0.240623	0.212302	0.52398
0.14812	0.491966	0.538767	0.20744	0.520683	0.360036
0.237061	0.392629	0.569559	0.144773	0.37878	0.460748
0.291257	0.425724	0.558777	0.199197	0.382746	0.474607
0.348094	0.477412	0.522225	0.208196	0.329961	0.588477
0.40256	0.624666	0.583825	0.223312	0.178218	0.697458
0.128553	0.406702	0.374202	0.422374	0.0773363	0.624311
0.389384	0.453257	0.585959	0.546031	0.405697	0.655994
0.154744	0.581297	0.373633	0.422981	0.301375	0.697714
0.335843	0.499146	0.572648	0.279629	0.143787	0.360743
0.466073	0.495894	0.600932	0.234423	0.343831	0.486206
0.395998	0.490527	0.169052	0.364147	0.227399	0.464677
0.384174	0.458231	0.53396	0.204218	0.107358	0.545625
0.361716	0.625372	0.161087	0.502547	0.223343	0.579938
0.502232	0.678459	0.291104	0.443317	0.549775	0.194675
0.168935	0.462219	0.262727	0.318536	0.284847	0.507602
0.162433	0.367415	0.170813	0.356556	0.245117	0.365806
0.379822	0.512737	0.711026	0.48822	0.267412	0.575724
0.29133	0.454513	0.585939	0.224724	0.417267	0.353936
0.345528	0.434325	0.100578	0.499777	0.386238	0.530202
0.337183	0.454694	0.101341	0.499662	0.320443	0.590665
0.350259	0.521687	0.567399	0.296896	0.307107	0.461325
0.230913	0.508436	0.65733	0.319559	0.319857	0.744724
0.31809	0.485829	0.613184	0.61489	0.149849	0.67494
0.501478	0.28548	0.624626	0.179059	0.361532	0.586324
0.389171	0.525134	0.616656	0.123186	0.279653	0.695937
0.337977	0.679206	0.613062	0.127445	0.269518	0.68731
0.306951	0.519967	0.60561	0.303182	0.29152	0.419971
0.199497	0.458889	0.686106	0.437729	0.172259	0.634045
0.22719	0.385013	0.589775	0.351159	0.38569	0.682107
0.476509	0.155599	0.62518	0.181751	0.368651	0.406384
0.604446	0.160691	0.596391	0.162562	0.145699	0.618371
0.271241	0.515505	0.611143	0.299876	0.398575	0.539069
0.32915	0.635235	0.541557	0.209152	0.277113	0.483666
0.320531	0.570988	0.553098	0.163895	0.374791	0.623136
0.504137	0.551756	0.561357	0.176364	0.436215	0.41134
0.153483	0.644679	0.349789	0.448815	0.245347	0.565556
0.202135	0.406065	0.281349	0.459583	0.306608	0.695364
0.324967	0.590522	0.571826	0.180759	0.404069	0.0768959
0.549586	0.574689	0.579747	0.611155	0.128061	0.619332
0.25021	0.38025	0.356718	0.448722	0.348688	0.692205
0.313396	0.567046	0.586323	0.200332	0.380816	0.365943
0.124808	0.449136	0.363173	0.46455	0.222234	0.649094
0.160608	0.483052	0.549796	0.157452	0.192556	0.670696
0.224171	0.385092	0.542673	0.150524	0.126992	0.755274
0.122655	0.484698	0.616007	0.609512	0.431758	0.469219
0.267943	0.423817	0.443531	0.0796807	0.564211	0.393247
0.425961	0.622301	0.621111	0.296468	0.331917	0.856533
0.517034	0.274934	0.353598	0.473485	0.26439	0.458904
0.550638	0.577145	0.369807	0.457253	0.468576	0.535409
0.346247	0.582358	0.591163	0.633296	0.373851	0.393139
0.410639	0.635959	0.293845	0.432983	0.36843	0.332443
0.244192	0.511993	0.357918	0.445176	0.0772414	0.621433
0.901663	0.43413	0.603387	0.218654	0.285264	0.532627
0.88205	0.461255	0.345254	0.449631	0.156913	0.499324
0.64082	0.48389	0.518262	0.520101	0.379938	0.579647
0.404005	0.56054	0.652718	0.607809	0.259918	0.755779
0.581909	0.215255	0.574399	0.573845	0.230675	0.439973
0.339095	0.474964	0.491898	0.257069	0.165999	0.607818
0.117483	0.496771	0.577766	0.291274	0.459143	0.488096
0.57108	0.688159	0.492225	0.275557	0.4075	0.515692
0.338515	0.546201	0.62226	0.287163	0.349076	0.576825
0.332522	0.543864	0.61717	0.289006	0.153765	0.775786
0.386949	0.599947	0.299339	0.361926	0.0669664	0.643043
0.377383	0.690708	0.36379	0.446741	0.248343	0.591758
0.306139	0.479741	0.620634	0.308359	0.0914756	0.520822
0.431924	0.607794	0.628962	0.306002	0.545969	0.483142
0.379025	0.497376	0.172579	0.495344	0.108779	0.426568
0.532892	0.598557	0.133829	0.494562	0.515668	0.351448
0.396323	0.494572	0.166348	0.49579	0.238004	0.587416
0.385813	0.603173	0.531071	0.184451	0.193169	0.52447
0.404586	0.551866	0.550529	0.234323	0.436541	0.42133
0.32135	0.426877	0.52994	0.177152	0.323474	0.478812
0.316418	0.446208	0.904728	0.43239	0.327575	0.593277
0.158536	0.709433	0.45383	0.129787	0.23172	0.460428
0.127031	0.472392	0.453665	0.126786	0.317661	0.605376
0.301507	0.454235	0.520623	0.329099	0.240492	0.450676
0.340034	0.509828	0.615091	0.276025	0.171497	0.456787
0.336426	0.54534	0.612662	0.276746	0.389221	0.593163
0.424058	0.505811	0.572665	0.292677	0.212659	0.5336
0.194972	0.412992	0.570355	0.36966	0.611878	0.573199
0.294396	0.55205	0.56983	0.362539	0.322144	0.612379
0.436293	0.474099	0.641386	0.204559	0.31314	0.622795
0.383109	0.407787	0.65418	0.308244	0.0887461	0.680372
0.530971	0.539676	0.561802	0.27684	0.423587	0.616704
0.526876	0.545415	0.642473	0.214428	0.183632	0.665152
0.528775	0.541741	0.645127	0.210274	0.22939	0.625676
0.396817	0.638083	0.65236	0.209461	0.132934	0.556621
0.108567	0.475324	0.734297	0.62006	0.314083	0.609406
0.109262	0.508619	0.536007	0.584246	0.341422	0.610256
0.307468	0.554832	0.535229	0.583073	0.274627	0.539795
0.266333	0.525538	0.12877	0.458694	0.234957	0.684495
0.255441	0.520417	0.129203	0.458652	0.528043	0.237656
0.59284	0.444512	0.596842	0.624055	0.25731	0.58708
0.479018	0.515073	0.490405	0.150457	0.299755	0.670631
0.213188	0.441424	0.58429	0.200613	0.237708	0.72646
0.374983	0.608991	0.655579	0.279878	0.355505	0.591294
0.214317	0.459008	0.66114	0.310074	0.222995	0.427315
0.40761	0.492341	0.631047	0.306356	0.233277	0.655083
0.541442	0.262843	0.681337	0.285191	0.102059	0.503275
0.446723	0.604381	0.623782	0.301286	0.408029	0.513592
0.148548	0.560314	0.582154	0.181401	0.415045	0.64472
0.218967	0.336018	0.677351	0.322847	0.348598	0.706623
0.465406	0.620223	0.31651	0.446996	0.303558	0.568359
0.175084	0.438198	0.589429	0.610166	0.316659	0.624668
0.126672	0.437557	0.244485	0.460845	0.326547	0.659555
0.220261	0.420176	0.599774	0.560768	0.16734	0.614468
0.412694	0.480406	0.368498	0.452856	0.292713	0.672147
0.159856	0.471742	0.172714	0.496935	0.452819	0.478149
0.125217	0.435743	0.574447	0.582819	0.075737	0.621723
0.609247	0.315592	0.601564	0.535017	0.111308	0.591066
0.609457	0.315766	0.598168	0.532381	0.30667	0.655177
0.545621	0.699109	0.610053	0.614064	0.179295	0.654877
0.493852	0.385471	0.598917	0.560606	0.307503	0.510276
0.367198	0.428335	0.595844	0.616031	0.145845	0.70181
0.100939	0.504547	0.575121	0.254996	0.252075	0.550349
0.268532	0.477871	0.545042	0.566414	0.147626	0.564054
0.372956	0.517009	0.544733	0.56674	0.341692	0.548005
0.0989984	0.5147	0.576795	0.548734	0.247325	0.373435
0.791726	0.574128	0.912482	0.492189	0.321497	0.61263
0.217572	0.456017	0.614301	0.585276	0.347533	0.574033
0.271751	0.378229	0.620746	0.58104	0.425313	0.573824
0.397172	0.606085	0.144923	0.392246	0.222616	0.674109
0.276156	0.430331	0.341968	0.465395	0.238501	0.629766
0.472452	0.48014	0.616239	0.533257	0.429915	0.586624
0.212974	0.420968	0.871826	0.430187	0.417258	0.482514
0.686453	0.466752	0.557761	0.538461	0.373742	0.581624
0.516091	0.313476	0.882585	0.409555	0.281088	0.650755
0.466153	0.599225	0.882839	0.410099	0.320215	0.407249
0.398754	0.635206	0.66805	0.403259	0.305558	0.797068
0.415548	0.583401	0.636663	0.572016	0.635683	0.484578
0.323296	0.5177	0.593548	0.575411	0.964943	0.471922
0.370726	0.488147	0.562229	0.195462	0.38411	0.710548
0.191479	0.479797	0.653555	0.609707	0.841415	0.468376
0.544921	0.185115	0.58812	0.57543	0.272732	0.530663
0.508192	0.452303	0.564196	0.583431	0.415234	0.60626
0.3371	0.555212	0.718301	0.294382	0.404893	0.460367
0.167076	0.495064	0.718501	0.294626	0.121023	0.356936
0.447172	0.0897623	0.729225	0.311039	0.446482	0.527019
0.515283	0.517949	0.720318	0.295136	0.460668	0.373773
0.315202	0.46274	0.650128	0.609347	0.51084	0.359062
0.279325	0.423422	0.648404	0.605835	0.510372	0.369497
0.548128	0.487244	0.548919	0.14909	0.299975	0.466544
0.413011	0.642701	0.627051	0.250664	0.360273	0.701622
0.398258	0.525446	0.625158	0.257447	0.274443	0.717931
0.477734	0.47177	0.627306	0.250747	0.247669	0.817338
0.611229	0.415745	0.637708	0.271049	0.172093	0.57144
0.349224	0.506274	0.626071	0.251456	0.25785	0.624997
0.618368	0.411336	0.6209	0.248632	0.413085	0.714382
0.178992	0.480577	0.637047	0.244023	0.141117	0.557252
0.321598	0.459734	0.60235	0.29284	0.22362	0.443128
0.181047	0.601408	0.538755	0.127781	0.24626	0.546037
0.217893	0.678461	0.50555	0.132256	0.131678	0.56055
0.211842	0.422987	0.533305	0.133741	0.362296	0.71151
0.545937	0.568043	0.427449	0.0929426	0.492367	0.365092
0.220212	0.551038	0.63431	0.27068	0.367532	0.423796
0.414969	0.423349	0.618535	0.180617	0.257236	0.63053
0.139331	0.469334	0.166338	0.340951	0.384785	0.662798
0.619465	0.322805	0.647809	0.162248	0.192039	0.447766
0.313381	0.441761	0.530105	0.194174	0.188027	0.714511
0.354347	0.471874	0.532038	0.19556	0.72073	0.488089
0.507962	0.422259	0.353011	0.455508	0.348804	0.624088
0.400978	0.522988	0.544961	0.142122	0.212163	0.708768
0.26453	0.640476	0.531628	0.136367	0.352774	0.611652
0.22021	0.504217	0.538608	0.142731	0.238488	0.480114
0.0952327	0.498036	0.534273	0.137193	0.148141	0.578134
0.42881	0.510967	0.490545	0.149462	0.229042	0.579842
0.361411	0.49418	0.348734	0.474748	0.276947	0.620961
0.583379	0.585424	0.347651	0.497246	0.167931	0.536437
0.586802	0.615625	0.172421	0.497638	0.204811	0.61171
0.329076	0.56638	0.641266	0.163054	0.401842	0.325202
0.119928	0.428232	0.348767	0.446941	0.323944	0.592255
0.342087	0.406624	0.281833	0.431967	0.413205	0.472873
0.137691	0.454475	0.282355	0.432209	0.292912	0.536819
0.185834	0.426134	0.163678	0.380817	0.356561	0.532036
0.117131	0.471118	0.541684	0.23296	0.358968	0.594377
0.500536	0.378925	0.571858	0.235689	0.223638	0.577087
0.136047	0.455414	0.35114	0.477346	0.425604	0.580402
0.55616	0.340891	0.58744	0.316329	0.514114	0.465572
0.249259	0.427425	0.562191	0.187596	0.222663	0.633645
0.18756	0.553989	0.452167	0.12838	0.173505	0.564878
0.350826	0.501832	0.170118	0.355094	0.363609	0.753827
0.115526	0.518388	0.578081	0.289172	0.326503	0.426463
0.35431	0.492662	0.169427	0.497758	0.209303	0.624211
0.243973	0.408995	0.168811	0.498096	0.36524	0.672602
0.351979	0.421248	0.570761	0.262769	0.385529	0.658179
0.334963	0.522538	0.603035	0.21452	0.120631	0.471102
0.503331	0.0654256	0.295384	0.431372	0.231064	0.557538
0.573744	0.531549	0.299121	0.429948	0.348628	0.630571
0.214918	0.517234	0.910761	0.475367	0.188555	0.654702
0.389906	0.484015	0.939458	0.481583	0.2558	0.708496
0.399528	0.32669	0.918596	0.479371	0.38432	0.414996
0.633326	0.303354	0.922318	0.482822	0.344103	0.361426
0.364935	0.552555	0.611293	0.321005	0.345135	0.620542
0.564458	0.477287	0.163176	0.505944	0.284689	0.411321
0.460808	0.563228	0.087795	0.530699	0.446018	0.537422
0.478435	0.513891	0.118353	0.523671	0.371974	0.378054
0.318145	0.397842	0.556171	0.323209	0.2926	0.606216
0.458339	0.336967	0.420207	0.261248	0.200162	0.867209
0.365923	0.578719	0.307471	0.323118	0.138602	0.646731
0.267909	0.511747	0.595153	0.323521	0.158497	0.546092
0.250905	0.564519	0.628482	0.179204	0.24469	0.587876
0.317209	0.40519	0.650994	0.221542	0.363084	0.582841
0.595519	0.575626	0.172665	0.500421	0.780872	0.384644
0.532236	0.382894	0.1127	0.504581	0.181976	0.464473
0.491077	0.696894	0.111303	0.505198	0.224881	0.46235
0.579713	0.404669	0.57229	0.189349	0.442706	0.596725
0.244276	0.632127	0.320785	0.446186	0.389733	0.625911
0.335384	0.551606	0.536594	0.222344	0.463704	0.592179
0.382188	0.417445	0.225614	0.486976	0.413256	0.394175
0.58126	0.329595	0.617169	0.126752	0.366159	0.600402
0.259769	0.381381	0.665565	0.397684	0.439199	0.341567
0.439699	0.63361	0.872078	0.429757	0.420184	0.456044
0.487005	0.351385	0.549712	0.238793	0.113896	0.597117
0.437706	0.417303	0.549969	0.23837	0.292211	0.722572
0.155967	0.401538	0.891959	0.412509	0.355044	0.587206
0.448172	0.480908	0.922433	0.491558	0.107576	0.494921
0.394141	0.483225	0.924113	0.480372	0.327618	0.571048
0.203577	0.391836	0.919507	0.479637	0.228959	0.56089
0.335911	0.525979	0.918187	0.480575	0.235624	0.599265
0.32189	0.565133	0.919063	0.480986	0.394627	0.558418
0.274383	0.625198	0.921172	0.485141	0.0966851	0.630288
0.268672	0.647652	0.910467	0.483297	0.222157	0.683699
0.740346	0.579403	0.921813	0.478516	0.179861	0.768472
0.451768	0.63457	0.91597	0.484843	0.501816	0.408458
0.334962	0.499099	0.916928	0.485225	0.105263	0.732909
0.401167	0.632619	0.91968	0.486584	0.568984	0.169656
0.124973	0.429915	0.924968	0.432994	0.365724	0.529208
0.463418	0.721906	0.919365	0.482712	0.294072	0.540491
0.585445	0.276346	0.899068	0.501536	0.445167	0.487563
0.203023	0.379998	0.895728	0.454692	0.540679	0.211341
0.597585	0.241893	0.906324	0.456474	0.550849	0.270892
0.600858	0.573483	0.287319	0.429346	0.385906	0.598469
0.481828	0.556382	0.370571	0.483449	0.495791	0.251369
0.179768	0.435323	0.60296	0.271551	0.12103	0.707047
0.183645	0.38364	0.106186	0.494157	0.417176	0.534119
0.461774	0.565025	0.107622	0.495563	0.460349	0.481177
0.250811	0.439547	0.106738	0.495715	0.351317	0.620158
0.346497	0.554376	0.106211	0.495643	0.214152	0.657937
0.695428	0.493215	0.155821	0.49718	0.218498	0.726615
0.153442	0.365701	0.158481	0.498757	0.451911	0.459837
0.208815	0.452795	0.506559	0.254239	0.179945	0.575939
0.165022	0.347996	0.58997	0.323433	0.347116	0.656458
0.250019	0.568829	0.91432	0.49055	0.363182	0.696141
0.414957	0.661007	0.572169	0.30099	0.354831	0.634258
0.145992	0.332033	0.62921	0.170609	0.238518	0.600562
0.31239	0.676531	0.56588	0.291757	0.393313	0.632049
0.145872	0.451341	0.442373	0.0809288	0.345053	0.639457
0.522262	0.55122	0.577056	0.286226	0.479573	0.548516
0.330738	0.430779	0.154977	0.471775	0.220716	0.766515
0.219443	0.435126	0.155845	0.46994	0.308016	0.353136
0.375005	0.478047	0.585135	0.162201	0.396665	0.595325
0.460264	0.576314	0.586438	0.163203	0.402665	0.62569
0.213243	0.432142	0.563343	0.581027	0.257086	0.77158
0.169025	0.316766	0.5421	0.201762	0.256776	0.711691
0.167851	0.3315	0.592322	0.245288	0.143919	0.514918
0.445326	0.400555	0.574327	0.229698	0.247698	0.559853
0.302064	0.519297	0.574309	0.229667	0.376759	0.595167
0.160939	0.323863	0.589718	0.151429	0.192272	0.475129
0.531359	0.714381	0.577663	0.272522	0.245921	0.749095
0.551856	0.253178	0.0974466	0.51426	0.131679	0.73519
0.146515	0.472055	0.097485	0.514167	0.205484	0.688304
0.143256	0.452952	0.0975639	0.514211	0.12623	0.618999
0.139852	0.459392	0.0975866	0.485189	0.553331	0.413482
0.127811	0.456133	0.0982483	0.512858	0.335044	0.537574
0.13904	0.474679	0.179124	0.489822	0.217924	0.572786
0.579345	0.305864	0.179658	0.489278	0.272217	0.469895
0.485603	0.495299	0.293128	0.451556	0.391627	0.412523
0.338059	0.532574	0.354395	0.458736	0.204201	0.475868
0.312667	0.552499	0.609801	0.255561	0.266336	0.604111
0.562628	0.64784	0.155042	0.472032	0.57761	0.366082
0.519881	0.277689	0.155501	0.470878	0.26167	0.784309
0.581778	0.197114	0.148676	0.501724	0.119427	0.499243
0.590912	0.281635	0.147847	0.500989	0.242954	0.755265
0.0942534	0.468273	0.172866	0.37217	0.164601	0.681428
0.100341	0.466242	0.172197	0.370123	0.490936	0.475499
0.48062	0.405795	0.579463	0.344404	0.330871	0.708397
0.468664	0.508761	0.0752181	0.480448	0.240459	0.501671
0.374008	0.520958	0.0735547	0.481093	0.156592	0.648811
0.36061	0.534223	0.0753424	0.48142	0.34742	0.601195
0.535308	0.622071	0.0758916	0.481424	0.328821	0.554604
0.592405	0.290763	0.617111	0.132852	0.227388	0.687419
0.257606	0.463952	0.110152	0.50807	0.3267	0.524524
0.579021	0.290536	0.109494	0.509166	0.234498	0.618703
0.529768	0.323467	0.591221	0.5322	0.197481	0.427096
0.234219	0.349542	0.561624	0.577828	0.302383	0.619045
0.1734	0.429659	0.119002	0.499194	0.373103	0.581285
0.482511	0.495583	0.352465	0.456817	0.370275	0.571149
0.57786	0.289063	0.598164	0.218377	0.419266	0.545407
0.168334	0.424696	0.587901	0.29938	0.276592	0.370952
0.15545	0.650061	0.584679	0.318521	0.160951	0.539776
0.199279	0.44	0.354541	0.476853	0.32307	0.416809
0.681602	0.255409	0.613285	0.614996	0.249769	0.592138
0.101269	0.473045	0.566094	0.278003	0.249998	0.371797
0.580878	0.174854	0.579631	0.279887	0.289456	0.636914
0.339446	0.519671	0.416661	0.521977	0.402034	0.628036
0.5945	0.346327	0.108791	0.508534	0.363582	0.614134
0.168786	0.366162	0.108377	0.508966	0.114928	0.511711
0.186567	0.550494	0.294971	0.449177	0.114161	0.642917
0.57322	0.333332	0.616813	0.126793	0.245206	0.633923
0.55281	0.564177	0.617579	0.128616	0.509744	0.0861481
0.301758	0.52183	0.618695	0.130533	0.535897	0.269184
0.266925	0.474753	0.616484	0.126013	0.421916	0.273836
0.311988	0.381398	0.537159	0.223717	0.618375	0.225888
0.409141	0.571497	0.543329	0.149326	0.347875	0.663682
0.577393	0.196581	0.346681	0.481526	0.525855	0.269046
0.556627	0.341511	0.618179	0.312058	0.545627	0.228411
0.148434	0.479509	0.347992	0.456222	0.24475	0.633419
0.323036	0.464734	0.614369	0.565504	0.430781	0.462296
0.578746	0.501227	0.476269	0.195202	0.349722	0.417747
0.574487	0.375783	0.597172	0.214989	0.522269	0.298121
0.463343	0.0608163	0.492085	0.150726	0.29205	0.791516
0.613527	0.0704692	0.491234	0.153438	0.261883	0.577579
0.611136	0.0732544	0.547498	0.160823	0.585185	0.228106
0.457699	0.660289	0.548417	0.163001	0.486654	0.27805
0.12944	0.451148	0.493242	0.154704	0.537899	0.0977538
0.327133	0.467861	0.6143	0.188906	0.121026	0.654425
0.423838	0.451403	0.290699	0.36239	0.451338	0.278457
0.312629	0.459053	0.292271	0.369692	0.508515	0.479808
0.324182	0.471064	0.640175	0.405154	0.522398	0.193944
0.543922	0.17026	0.285935	0.363828	0.214009	0.374499
0.46046	0.255201	0.345727	0.455802	0.376644	0.621292
0.166702	0.355407	0.874594	0.408298	0.279774	0.690631
0.231408	0.447429	0.544483	0.156345	0.163138	0.628614
0.14585	0.384104	0.501592	0.146198	0.115447	0.458787
0.260818	0.418529	0.558449	0.1967	0.340795	0.555327
0.254109	0.42833	0.350165	0.450163	0.317329	0.720603
0.201166	0.393711	0.640451	0.64488	0.349577	0.592855
0.212625	0.432906	0.336494	0.445958	0.329943	0.715266
0.598535	0.316331	0.443775	0.0798322	0.203039	0.759811
0.172468	0.363453	0.443861	0.0783142	0.173914	0.748219
0.443312	0.540421	0.627943	0.228938	0.427356	0.493948
0.483756	0.571673	0.375836	0.451138	0.316888	0.7759
0.270976	0.469944	0.366071	0.481348	0.46336	0.422243
0.372731	0.482302	0.353631	0.446806	0.144393	0.493783
0.585364	0.488928	0.351341	0.449328	0.271187	0.528804
0.370844	0.487211	0.605266	0.311551	0.461401	0.638985
0.334846	0.428521	0.576461	0.265509	0.173244	0.485767
0.592622	0.646942	0.543701	0.251046	0.346588	0.627184
0.194152	0.433319	0.351369	0.463581	0.22896	0.574966
0.187271	0.374894	0.342329	0.448743	0.324206	0.672018
0.16484	0.546168	0.335951	0.460084	0.309069	0.621594
0.393688	0.488411	0.36136	0.467365	0.325292	0.552684
0.615506	0.570525	0.342823	0.465794	0.360471	0.711553
0.188497	0.495156	0.566479	0.187334	0.583024	0.261331
0.106441	0.750087	0.55847	0.19555	0.168438	0.729787
0.242928	0.336768	0.652381	0.610121	0.163137	0.723724
0.361739	0.47232	0.742452	0.581498	0.342676	0.626901
0.26588	0.551722	0.601299	0.651089	0.515701	0.223636
0.748237	0.634374	0.43825	0.0851921	0.178087	0.424772
0.207811	0.364108	0.65476	0.418381	0.198647	0.520514
0.192843	0.432895	0.710525	0.5303	0.140571	0.520803
0.448741	0.47687	0.633821	0.623683	0.190904	0.792399
0.189668	0.425476	0.493377	0.272529	0.266816	0.71725
0.370524	0.560361	0.713344	0.551202	0.140878	0.827682
0.357044	0.683634	0.730722	0.615415	0.1408	0.574346
0.385642	0.631485	0.44126	0.0826223	0.130401	0.63704
0.232381	0.548646	0.728356	0.612877	0.201931	0.92713
0.42678	0.523045	0.580204	0.587806	0.0576996	0.703914
0.154404	0.482713	0.65069	0.609701	0.341805	0.690571
0.399982	0.523002	0.571645	0.581889	0.243614	0.517793
0.147692	0.481198	0.578431	0.581157	0.130416	0.517921
0.106003	0.478144	0.578667	0.278739	0.312245	0.570464
0.529488	0.526668	0.608273	0.390877	0.191759	0.578821
0.598719	0.639781	0.441482	0.0785931	0.165246	0.748291
0.52236	0.365751	0.582745	0.21155	0.275714	0.628522
0.214358	0.402999	0.628783	0.329549	0.141073	0.631401
0.39092	0.545283	0.598185	0.555214	0.119969	0.707384
0.220719	0.412158	0.622095	0.568735	0.265301	0.706555
0.39773	0.445947	0.912549	0.464772	0.24051	0.789627
0.207803	0.41749	0.878897	0.403608	0.357443	0.658837
0.22544	0.591847	0.603631	0.619461	0.204388	0.698633
0.255276	0.422064	0.348866	0.466644	0.404088	0.725004
0.24744	0.407067	0.417194	0.486796	0.20538	0.61535
0.236936	0.385915	0.885914	0.418943	0.19521	0.573724
0.321744	0.431782	0.51956	0.28463	0.172991	0.647473
0.134847	0.426091	0.537928	0.292114	0.384804	0.608873
0.323873	0.429694	0.0877399	0.470917	0.102406	0.734068
0.547592	0.593368	0.086375	0.470676	0.302318	0.719381
0.309782	0.66895	0.574672	0.284252	0.327689	0.623629
0.543356	0.5244	0.171312	0.496593	0.328644	0.707651
0.896957	0.403507	0.597609	0.10304	0.333671	0.701558
0.590639	0.566337	0.667375	0.593765	0.122131	0.731319
0.550358	0.29144	0.921398	0.486069	0.353739	0.727833
0.160895	0.416342	0.910091	0.498521	0.344485	0.366816
0.43225	0.638741	0.919708	0.481063	0.325769	0.599335
0.188683	0.405159	0.592436	0.247061	0.328577	0.553113
0.577413	0.469861	0.284586	0.457968	0.298414	0.50118
0.366221	0.606543	0.618205	0.127064	0.196489	0.513247
0.59255	0.526291	0.517515	0.189633	0.147389	0.713088
0.277942	0.673599	0.51743	0.190559	0.249588	0.67485
0.371499	0.475828	0.608428	0.292072	0.379294	0.59255
0.323465	0.50902	0.438471	0.0890066	0.163323	0.487194
0.501743	0.268981	0.590512	0.306472	0.341012	0.720005
0.397593	0.612147	0.349544	0.461696	0.0956497	0.732568
0.500761	0.505414	0.329232	0.46294	0.310912	0.798529
0.247539	0.450293	0.155617	0.503484	0.250738	0.701384
0.261169	0.462378	0.155565	0.501781	0.254769	0.483104
0.606812	0.554118	0.883588	0.392095	0.381127	0.61204
0.303953	0.543519	0.58216	0.397372	0.589145	0.614192
0.273937	0.372137	0.627364	0.274638	0.198294	0.5336
0.271948	0.381715	0.289419	0.435036	0.384785	0.718563
0.283484	0.399317	0.396919	0.261486	0.158624	0.592958
0.262894	0.522638	0.436052	0.236685	0.201727	0.634199
0.299627	0.643415	0.48745	0.305315	0.0755359	0.678557
0.472618	0.34055	0.435326	0.0855477	0.233493	0.505104
0.436518	0.607567	0.577048	0.273388	0.19701	0.459313
0.371171	0.582355	0.552084	0.532993	0.16794	0.571542
0.491952	0.344304	0.588583	0.542832	0.2581	0.535509
0.3669	0.453544	0.122548	0.501293	0.806028	0.48364
0.596467	0.574818	0.121207	0.500322	0.137297	0.51048
0.15985	0.313455	0.559258	0.179641	0.113331	0.406037
0.427083	0.488718	0.561384	0.180351	0.0799598	0.482366
0.17196	0.374404	0.686204	0.29089	0.0539796	0.523088
0.230244	0.424793	0.629817	0.305333	0.0974727	0.645475
0.302031	0.468531	0.649248	0.531793	0.202028	0.629485
0.696667	0.386725	0.591459	0.167144	0.218029	0.788822
0.536753	0.261198	0.653281	0.29426	0.174055	0.59499
0.176846	0.439634	0.628218	0.308575	0.132986	0.677591
0.169324	0.376543	0.675687	0.289536	0.214857	0.673144
0.451752	0.662449	0.67271	0.324119	0.23756	0.413258
0.250347	0.472109	0.625294	0.31231	0.275793	0.650104
0.280315	0.498602	0.628573	0.538814	0.453993	0.286724
0.605	0.592135	0.669629	0.331329	0.146385	0.723542
0.179249	0.437754	0.598884	0.249463	0.213347	0.732582
0.447232	0.448211	0.578548	0.265148	0.143607	0.732718
0.545255	0.348481	0.580455	0.504445	0.25004	0.714335
0.437555	0.646963	0.592076	0.536985	0.131126	0.699432
0.4063	0.502725	0.5783	0.27906	0.300862	0.65011
0.893876	0.430834	0.174028	0.374478	0.61298	0.441073
0.397524	0.507686	0.171185	0.377679	0.10869	0.699769
0.349301	0.697853	0.887211	0.407473	0.238097	0.622742
0.325282	0.446776	0.896474	0.391202	0.555948	0.579136
0.851216	0.392771	0.889713	0.405312	0.0801644	0.545139
0.13075	0.433123	0.334688	0.46294	0.234615	0.784502
0.518646	0.313497	0.655569	0.611723	0.216702	0.726556
0.266524	0.345225	0.604463	0.162586	0.137489	0.409869
0.182599	0.460688	0.591153	0.589278	0.216325	0.63118
0.234639	0.438197	0.650995	0.611078	0.139913	0.338727
0.259925	0.433813	0.530473	0.139606	0.119521	0.588978
0.22465	0.445727	0.548437	0.158433	0.105086	0.604059
0.289607	0.460844	0.654934	0.31051	0.104199	0.550671
0.20683	0.433204	0.587834	0.224567	0.195735	0.927381
0.283451	0.362949	0.634306	0.603975	0.218987	0.859262
0.263186	0.358429	0.594672	0.578462	0.186969	0.708871
0.231247	0.426442	0.894158	0.463387	0.185667	0.631744
0.193078	0.495569	0.610126	0.24699	0.28439	0.711572
0.319223	0.553797	0.636893	0.170632	0.33154	0.633435
0.424253	0.49017	0.639207	0.167818	0.219684	0.612248
0.250831	0.381319	0.6407	0.171189	0.179259	0.59283
0.472934	0.514632	0.507872	0.255695	0.291711	0.666902
0.265518	0.394783	0.542479	0.147049	0.198033	0.786596
0.265983	0.39294	0.542397	0.150811	0.106773	0.863648
0.226749	0.450618	0.551374	0.163363	0.248447	0.577489
0.141184	0.458474	0.550561	0.166529	0.218894	0.548066
0.417636	0.627582	0.551677	0.135199	0.3804	0.601242
0.321799	0.712208	0.458598	0.522484	0.219766	0.510792
0.259247	0.417253	0.603569	0.388045	0.225706	0.61579
0.179343	0.349065	0.606319	0.287679	0.262842	0.632094
0.260236	0.402843	0.348748	0.450404	0.194925	0.670746
0.457918	0.494165	0.170358	0.352239	0.206658	0.52511
0.612332	0.589175	0.169696	0.347644	0.255369	0.56131
0.332418	0.395853	0.614823	0.238909	0.108622	0.538171
0.457961	0.499048	0.161324	0.497398	0.1649	0.659216
0.236522	0.437815	0.161011	0.498252	0.373443	0.696376
0.170585	0.40321	0.29317	0.431953	0.16897	0.723292
0.532613	0.317135	0.566133	0.286051	0.107448	0.544878
0.162788	0.948657	0.564407	0.285539	0.312371	0.623176
0.584489	0.202254	0.580008	0.198287	0.245839	0.631298
0.240226	0.611044	0.587847	0.263442	0.118301	0.688276
0.370674	0.482013	0.590588	0.193672	0.164082	0.587366
0.386661	0.506044	0.524449	0.269465	0.0929728	0.657669
0.489915	0.471292	0.615408	0.135259	0.104166	0.669208
0.223011	0.46797	0.836913	0.43515	0.138519	0.530972
0.60009	0.172293	0.171785	0.36445	0.233755	0.57034
0.336466	0.357412	0.169175	0.366212	0.54697	0.593989
0.59399	0.583156	0.170731	0.356832	0.164545	0.663041
0.360362	0.460458	0.174194	0.359488	0.275718	0.456811
0.274927	0.4868	0.17133	0.352605	0.12652	0.344926
0.246973	0.473127	0.167919	0.354996	0.119951	0.675503
0.131646	0.586825	0.1681	0.354996	0.233447	0.449119
0.677904	0.630172	0.171351	0.35071	0.236998	0.572717
0.616475	0.341395	0.747026	0.600831	0.10846	0.76581
0.590026	0.315616	0.604342	0.28981	0.197325	0.578632
0.336006	0.49098	0.90357	0.453928	0.134377	0.539088
0.215068	0.373307	0.915621	0.488555	0.27188	0.581304
0.45067	0.520652	0.926538	0.495459	0.143812	0.587452
0.439921	0.441746	0.124858	0.499741	0.0929206	0.469752
0.284389	0.399327	0.124566	0.502241	0.281309	0.622589
0.379494	0.647946	0.897055	0.454287	0.221433	0.807979
0.561183	0.327083	0.258505	0.421497	0.0377678	0.766284
0.313082	0.422026	0.352941	0.447467	0.186367	0.740448
0.610136	0.297865	0.606994	0.289058	0.213022	0.747154
0.306558	0.324443	0.60796	0.24272	0.159667	0.649045
0.493044	0.558598	0.592045	0.316119	0.234048	0.634108
0.179977	0.408241	0.917201	0.483073	0.412891	0.420681
0.567988	0.164589	0.921606	0.486102	0.21899	0.49512
0.549425	0.288355	0.597325	0.227901	0.305042	0.644277
0.385237	0.481417	0.159141	0.502285	0.284553	0.611887
0.340018	0.399613	0.158486	0.501822	0.295723	0.636234
0.558083	0.283773	0.417581	0.206885	0.374586	0.676669
0.304239	0.430889	0.536625	0.180408	0.174147	0.564316
0.277268	0.476803	0.534989	0.203984	0.548734	0.26231
0.442377	0.495327	0.552252	0.188656	0.239779	0.803512
0.54424	0.265846	0.438912	0.0745909	0.126446	0.707668
0.538146	0.529173	0.575177	0.256476	0.322335	0.708742
0.534728	0.160136	0.279382	0.288544	0.20077	0.605123
0.596224	0.258799	0.542966	0.206195	0.244174	0.453528
0.610281	0.260305	0.560572	0.195528	0.356408	0.504317
0.454479	0.417641	0.570809	0.141082	0.149196	0.691779
0.448352	0.0806291	0.606905	0.140737	0.150182	0.696711
0.499684	0.399156	0.60698	0.143709	0.215361	0.832905
0.455014	0.576002	0.361787	0.423964	0.180667	0.638568
0.330819	0.522744	0.566566	0.293789	0.158182	0.529432
0.324634	0.467827	0.584007	0.277441	0.224656	0.740495
0.315677	0.69261	0.284817	0.445386	0.314741	0.526019
0.346479	0.529538	0.16396	0.376715	0.421144	0.485303
0.540757	0.3968	0.619725	0.296267	0.124221	0.807544
0.544508	0.32479	0.170252	0.356502	0.304395	0.650893
0.562965	0.307347	0.096668	0.493309	0.111623	0.89595
0.484569	0.516206	0.0955988	0.491999	0.384	0.685691
0.546936	0.31772	0.0949499	0.491574	0.0930492	0.712155
0.586662	0.322838	0.608638	0.299	0.404301	0.631321
0.532502	0.262983	0.577586	0.264705	0.110717	0.755562
0.496137	0.357745	0.627143	0.313385	0.383856	0.39703
0.607896	0.228697	0.361582	0.456188	0.229852	0.852625
0.551308	0.242114	0.14407	0.495645	0.345114	0.520411
0.2727	0.601766	0.144311	0.495917	0.50082	0.554172
0.365262	0.410746	0.285696	0.444946	0.112686	0.390647
0.419266	0.530568	0.605248	0.240462	0.488843	0.600305
0.436888	0.619902	0.352943	0.458482	0.374123	0.654269
0.499104	0.712185	0.571317	0.266499	0.46332	0.545124
0.380055	0.691127	0.257696	0.402585	0.24868	0.645563
0.688093	0.628553	0.610025	0.294592	0.132287	0.41993
0.704997	0.653502	0.595056	0.30287	0.108772	0.646561
0.227581	0.439193	0.573894	0.286821	0.193237	0.41786
0.194105	0.642446	0.881248	0.418957	0.380572	0.450513
0.683627	0.625862	0.600501	0.61964	0.318313	0.585392
[truncated: 8,002 more rows]

## Sheet: Fig3e
Percentage evaluated	1			2			3			4			5
Tanimoto coefficient
0.2	1	1	1	1	0.999999	0.999998	0.999998	0.999998	0.999998	0.999995	0.999996	1	0.999997	0.999994	0.999999
0.3	0.99769	0.996902	0.998096	0.994677	0.994005	0.995453	0.992815	0.991786	0.993341	0.991137	0.990036	0.991438	0.989676	0.988303	0.989832
0.4	0.906506	0.896236	0.914839	0.840871	0.832242	0.849592	0.801447	0.793126	0.807581	0.769122	0.761604	0.773711	0.741019	0.733769	0.74434
0.5	0.573199	0.573199	0.5574	0.430433	0.418894	0.442042	0.362475	0.353648	0.369091	0.313441	0.3076	0.318647	0.277027	0.273025	0.279096
0.6	0.16277	0.154142	0.170846	0.0895289	0.0853233	0.0915649	0.0626147	0.0616517	0.0639735	0.0466519	0.0471519	0.0478731	0.0369881	0.0372354	0.0367161
0.7	0.0304474	0.0283674	0.0323219	0.0143066	0.0136481	0.0147261	0.00861535	0.00902548	0.00892239	0.00571391	0.00604792	0.00597135	0.00427238	0.00438142	0.00416498
0.8	0.00501539	0.00451445	0.00529295	0.00248994	0.00225209	0.00257889	0.00122551	0.00137478	0.00118657	0.000623662	0.000742997	0.00055265	0.000383265	0.000477366	0.000375562
0.9	0.00174779	0.00145605	0.00178499	0.00105013	0.000936767	0.0011207	0.000376849	0.000485921	0.000306267	7.91341e-05	0.000203608	4.70522e-05	2.69484e-05	8.76883e-05	1.28324e-05
Percentage evaluated	6			7			8			9			10
Tanimoto coefficient
0.2	0.999994	0.999996	0.999999	0.999994	0.999992	0.999994	0.999991	0.999995	0.999995	0.999994	0.999992	0.999993	0.999987	0.99999	0.999996
0.3	0.988378	0.986958	0.988417	0.987007	0.985853	0.986888	0.98577	0.984281	0.985455	0.984551	0.983045	0.984258	0.983353	0.981716	0.982908
0.4	0.715734	0.71024	0.718271	0.693245	0.687506	0.69455	0.672181	0.666979	0.673426	0.65114	0.646902	0.653199	0.634061	0.628643	0.634725
0.5	0.246836	0.24464	0.248582	0.221812	0.22209	0.223191	0.202104	0.202903	0.203003	0.184811	0.185861	0.184863	0.169818	0.170943	0.168916
0.6	0.0297865	0.0306383	0.0296844	0.0244828	0.025649	0.0239453	0.0206707	0.0216457	0.0201739	0.0174433	0.0186002	0.0170077	0.0152472	0.0161483	0.0146371
0.7	0.00316151	0.00330221	0.00310416	0.00240354	0.00264091	0.00229144	0.00196167	0.00206902	0.00183547	0.00164086	0.0017559	0.00145905	0.0013517	0.00136922	0.00118999
0.8	0.000265634	0.000334926	0.000255793	0.000237402	0.00024681	0.000187353	0.000161262	0.000182648	0.000149712	0.00011421	0.000139446	0.000106081	8.98279e-05	0.000100093	7.40003e-05
0.9	1.06938e-05	4.49135e-05	1.32602e-05	1.36881e-05	1.24047e-05	7.69945e-06	6.84403e-06	1.15492e-05	5.98847e-06	2.13876e-06	8.12721e-06	4.27748e-06	4.70527e-06	7.69945e-06	4.70522e-06

## Sheet: Fig3f
identifier	p0	p1	Predicted class
CHEMBL123462	0.00519681	0.722445	1
CHEMBL297685	0.00703009	0.682365	1
CHEMBL51192	0.00283325	0.784569	1
CHEMBL460975	0.00726241	0.656313	1
CHEMBL449596	0.0221407	0.421844	1
CHEMBL460805	0.0420189	0.299599	1
CHEMBL372928	0.000646445	0.919339	1
CHEMBL197148	0.000333323	0.94489	1
CHEMBL195866	0.00144945	0.862224	1
CHEMBL517417	0.00102017	0.903307	1
CHEMBL443665	0.00668667	0.672846	1
CHEMBL467655	0.00983304	0.611222	1
CHEMBL406499	0.00317667	0.773046	1
CHEMBL190111	0.00111613	0.89479	1
CHEMBL7608	0.0581245	0.247996	1
CHEMBL401321	0.00382817	0.768036	1
CHEMBL1935745	0.00175247	0.843186	1
CHEMBL3121725	0.00643415	0.680862	1
CHEMBL3121727	0.00663111	0.676854	1
CHEMBL485972	0.0689171	0.201904	1
CHEMBL1086846	0.00118178	0.880261	1
CHEMBL1086847	0.00876741	0.64479	1
CHEMBL1086978	0.000202014	0.961423	1
CHEMBL1087463	0.00558569	0.713427	1
CHEMBL183	0.133865	0.0941884	0
CHEMBL352796	0.0237569	0.444389	1
CHEMBL102430	0.00131309	0.873246	1
CHEMBL1800737	0.0604426	0.222946	1
CHEMBL1800784	0.173187	0.0701403	0
CHEMBL1800795	0.0694928	0.202405	1
CHEMBL1800798	0.00928255	0.631764	1
CHEMBL1800861	0.139203	0.0926854	0
CHEMBL107446	0.00299486	0.793587	1
CHEMBL16687	0.000323223	0.952405	1
CHEMBL223327	0.131653	0.102204	0
CHEMBL464859	0.185409	0.0641283	0
CHEMBL1927426	0.107446	0.130261	1
CHEMBL1926693	0.0121713	0.588176	1
CHEMBL216750	0.227559	0.0455912	0
CHEMBL129903	0.238988	0.0395792	0
CHEMBL410678	0.00028787	0.959419	1
CHEMBL94538	0.000828258	0.910321	1
CHEMBL551761	0.0869671	0.157816	1
CHEMBL541185	0.106345	0.115731	0
CHEMBL1935768	0.00809571	0.640281	1
CHEMBL518729	0.0200499	0.473447	1
CHEMBL464076	0.0845378	0.180862	1
CHEMBL191421	0.0386756	0.304108	1
CHEMBL193100	0.0169187	0.523046	1
CHEMBL193130	0.0805481	0.158818	1
CHEMBL2113464	0.0522307	0.246493	1
CHEMBL1098457	0.00028787	0.958918	1
CHEMBL1096134	0.00131814	0.870741	1
CHEMBL168481	0.0990425	0.128758	1
CHEMBL1927632	0.000787855	0.91984	1
CHEMBL67026	0.0029292	0.797595	1
CHEMBL279975	0.000247467	0.955912	1
CHEMBL21434	0.000600992	0.921343	1
CHEMBL1762511	0.00198479	0.823647	1
CHEMBL1927423	0.0117825	0.57014	1
CHEMBL188897	0.0141763	0.55511	1
CHEMBL1080679	0.0111057	0.583166	1
CHEMBL3926983	4.54532e-05	0.985471	1
CHEMBL597955	0.0385746	0.315631	1
CHEMBL371436	0.000333323	0.955411	1
CHEMBL394064	7.57553e-05	0.985471	1
CHEMBL397821	0.00173732	0.848196	1
CHEMBL17127	0.000333323	0.948397	1
CHEMBL1169934	0.0121057	0.565631	1
CHEMBL276738	0.00311607	0.77505	1
CHEMBL341376	0.0285042	0.377756	1
CHEMBL391031	0.0572154	0.237976	1
CHEMBL1082006	0.0136764	0.529058	1
CHEMBL1080677	0.0431149	0.321643	1
CHEMBL1094646	0.0778259	0.17986	1
CHEMBL1093270	0.110663	0.122244	1
CHEMBL435887	0.00850479	0.636774	1
CHEMBL1935746	0.0014747	0.861723	1
CHEMBL1935754	0.000464632	0.941884	1
CHEMBL16894	0.0452916	0.269038	1
CHEMBL471975	0.00197469	0.822144	1
CHEMBL517886	0.00197974	0.838677	1
CHEMBL510134	0.00439886	0.753006	1
CHEMBL456068	0.0704019	0.20992	1
CHEMBL3222065	0.00732806	0.651804	1
CHEMBL3222050	0.00258578	0.81012	1
CHEMBL407307	0.0907043	0.165832	1
CHEMBL165760	0.00420189	0.754509	1
CHEMBL1087710	0.00315647	0.787575	1
CHEMBL1088236	0.000469683	0.934369	1
CHEMBL1222303	0.00470693	0.73497	1
CHEMBL3222055	0.00732301	0.655812	1
CHEMBL609578	0.00120703	0.878257	1
CHEMBL267200	0.00805026	0.642786	1
CHEMBL256360	0.00458067	0.728457	1
CHEMBL2165808	0.000707049	0.915331	1
CHEMBL606753	0.0575134	0.229459	1
CHEMBL604283	0.0720938	0.196393	1
CHEMBL594728	0.0774724	0.192886	1
CHEMBL594963	0.0778916	0.193888	1
CHEMBL596346	0.0337818	0.3502	1
CHEMBL606535	0.0684171	0.194389	1
CHEMBL2261343	0.0325394	0.339178	1
CHEMBL193421	0.0173227	0.504509	1
CHEMBL2164820	0.000414129	0.940882	1
CHEMBL457659	0.0418068	0.3001	1
CHEMBL520238	0.0270648	0.379259	1
CHEMBL508090	0.308102	0.0230461	0
CHEMBL322263	8.5856e-05	0.984469	1
CHEMBL68738	0.0440643	0.288076	1
CHEMBL454700	0.254048	0.0340681	0
CHEMBL413079	0.0206357	0.471443	1
CHEMBL256359	0.0104037	0.601703	1
CHEMBL252069	0.0396806	0.31012	1
CHEMBL7334	0.00506045	0.722445	1
CHEMBL468831	0.000212115	0.95992	1
CHEMBL455264	0.000686848	0.923347	1
CHEMBL1762639	0.0289739	0.400802	1
CHEMBL4439172	0.00171207	0.850701	1
CHEMBL114832	0.0216862	0.426854	1
CHEMBL559990	0.188807	0.0626253	0
CHEMBL239864	0.0592457	0.223948	1
CHEMBL445755	0.0765684	0.182866	1
CHEMBL521081	0.0871994	0.168838	1
CHEMBL97337	0.000459582	0.931864	1
CHEMBL2030704	0.0203883	0.472946	1
CHEMBL1935744	0.00807046	0.636774	1
CHEMBL1935751	0.0159945	0.536573	1
CHEMBL1935753	0.00858055	0.647796	1
CHEMBL2153627	0.12135	0.109218	0
CHEMBL252171	0.0886135	0.153808	1
CHEMBL1088533	0.00133329	0.868236	1
CHEMBL1088683	0.0028484	0.784569	1
CHEMBL201706	0.100108	0.138277	1
CHEMBL2151260	0.00334333	0.767535	1
CHEMBL2151129	3.53525e-05	0.982465	1
CHEMBL2151130	2.52518e-05	0.986974	1
CHEMBL597559	0.0584427	0.231964	1
CHEMBL2181154	0.129173	0.10521	0
CHEMBL2181151	0.0577356	0.236473	1
CHEMBL2181149	0.0387109	0.314128	1
CHEMBL27041	0.00779774	0.668838	1
CHEMBL2153613	0.156925	0.0826653	0
CHEMBL468633	0.0043433	0.746994	1
CHEMBL353593	0.000383827	0.941383	1
CHEMBL573807	0.0656546	0.214429	1
CHEMBL1221506	0.0320445	0.363226	1
CHEMBL431770	0.0297718	0.361723	1
CHEMBL3100161	0.00630789	0.697896	1
CHEMBL3098224	0.0925275	0.157315	1
CHEMBL2377103	0.00103027	0.902305	1
CHEMBL2377100	0.00239387	0.802605	1
CHEMBL3093316	0.0491248	0.27004	1
CHEMBL320741	0.0135703	0.539579	1
CHEMBL211183	0.000595942	0.925351	1
CHEMBL2070725	0.072417	0.206413	1
CHEMBL1221456	0.00469683	0.733467	1
CHEMBL1221508	0.0396352	0.33517	1
CHEMBL1222245	0.000868661	0.913327	1
CHEMBL2312982	0.0286456	0.392285	1
CHEMBL2377237	0.00272214	0.807114	1
CHEMBL515526	0.0337717	0.331663	1
CHEMBL515992	0.09278	0.145291	1
CHEMBL456069	0.162561	0.0796593	0
CHEMBL510696	0.0704019	0.20992	1
CHEMBL1222371	0.00367666	0.771042	1
CHEMBL1221505	0.0126107	0.569138	1
CHEMBL81616	0.0128582	0.541082	1
CHEMBL3222099	0.00432815	0.747495	1
CHEMBL48153	0.00703009	0.682365	1
CHEMBL3763766	0.020262	0.454409	1
CHEMBL3763434	0.00364635	0.77505	1
CHEMBL3763972	0.00212115	0.828657	1
CHEMBL550313	0.110315	0.123246	1
CHEMBL3314904	0.00156056	0.861222	1
CHEMBL3314908	0.020964	0.467936	1
CHEMBL2377105	0.00240397	0.801603	1
CHEMBL3114151	0.0264436	0.396293	1
CHEMBL136689	0.00138885	0.86523	1
CHEMBL324735	0.019661	0.464429	1
CHEMBL3314875	0.0133228	0.551603	1
CHEMBL3314884	0.00844419	0.63978	1
CHEMBL3314887	0.00840379	0.639279	1
CHEMBL458242	0.0445694	0.279559	1
CHEMBL513203	0.0252669	0.43487	1
CHEMBL3922410	0.00210095	0.834669	1
CHEMBL2012686	0.0612658	0.238477	1
CHEMBL2163568	0.0906639	0.140281	1
CHEMBL312503	0.0193176	0.482465	1
CHEMBL603095	0.0593871	0.222946	1
CHEMBL86771	0.0843409	0.180862	1
CHEMBL601413	0.00108583	0.895291	1
CHEMBL601723	0.0719322	0.192886	1
CHEMBL469962	0.130658	0.104208	0
CHEMBL469964	0.0206913	0.461423	1
CHEMBL485950	0.0240346	0.405311	1
CHEMBL3827582	0.00318172	0.791583	1
CHEMBL121593	0.00474228	0.741984	1
CHEMBL2170787	0.0620385	0.236974	1
CHEMBL3740939	0.132375	0.0916834	0
CHEMBL468370	2.02014e-05	0.991483	1
CHEMBL274274	0.000449481	0.936373	1
CHEMBL3133066	0.118976	0.116733	0
CHEMBL283572	0.0147773	0.537575	1
CHEMBL334336	0.0330142	0.353206	1
CHEMBL131280	0.125971	0.0936874	0
CHEMBL3969553	0.000494934	0.93988	1
CHEMBL2398483	0.0255194	0.418337	1
CHEMBL197669	0.0119239	0.578156	1
CHEMBL16867	0.00372716	0.754008	1
CHEMBL16643	0.00298981	0.799599	1
CHEMBL1688379	0.0309637	0.37024	1
CHEMBL2021950	0.00184338	0.839679	1
CHEMBL2024115	0.000777754	0.914329	1
CHEMBL1955922	0.0627102	0.216934	1
CHEMBL109691	0.103335	0.130261	1
CHEMBL4128638	0.00515136	0.714429	1
CHEMBL4127395	0.00630284	0.692385	1
CHEMBL1800785	0.0562609	0.229459	1
CHEMBL2151126	0.00495945	0.737475	1
CHEMBL2170785	0.0980475	0.148798	1
CHEMBL457014	0.242584	0.0415832	0
CHEMBL2180927	0.0246811	0.425852	1
CHEMBL2180923	0.0870428	0.161824	1
CHEMBL2180918	0.0057271	0.707916	1
CHEMBL2180915	0.052357	0.276052	1
CHEMBL2180912	0.0683818	0.194389	1
CHEMBL2180932	0.0153026	0.514529	1
CHEMBL332969	0.0159086	0.52505	1
CHEMBL241987	0.0100856	0.608216	1
CHEMBL3799921	0.0301152	0.37024	1
CHEMBL113512	0.0198176	0.447896	1
CHEMBL378514	0.00202014	0.818637	1
CHEMBL3754656	0.000565639	0.92485	1
CHEMBL3951425	0.0134188	0.542585	1
CHEMBL3754704	0.029893	0.373246	1
CHEMBL239232	0.0105805	0.586172	1
CHEMBL235294	0.0104542	0.618236	1
CHEMBL49925	0.002106	0.834669	1
CHEMBL2070508	0.147652	0.0821643	0
CHEMBL1089322	0.00479783	0.730962	1
CHEMBL78595	0.00384332	0.769038	1
CHEMBL7113	0.00870176	0.629259	1
CHEMBL259736	0.000237367	0.960421	1
CHEMBL3908770	0.000914114	0.906814	1
CHEMBL3931329	7.57553e-05	0.975952	1
CHEMBL50051	0.0439381	0.288577	1
CHEMBL194457	0.00980778	0.611222	1
CHEMBL198769	0.195393	0.0616232	0
CHEMBL2164819	0.000176762	0.95992	1
CHEMBL351285	0.0107674	0.586172	1
CHEMBL316630	0.0151157	0.519539	1
CHEMBL101383	0.020661	0.468938	1
CHEMBL407638	0.0732453	0.192385	1
CHEMBL406314	0.0198832	0.471944	1
CHEMBL407064	0.0208024	0.450902	1
CHEMBL406315	0.0435189	0.292084	1
CHEMBL404130	0.0384433	0.34018	1
CHEMBL112195	0.0230246	0.439379	1
CHEMBL420705	0.078432	0.170842	1
CHEMBL520286	0.000893912	0.912325	1
CHEMBL3260726	0.00245447	0.819138	1
CHEMBL564473	0.0057574	0.699399	1
CHEMBL1370747	0.00124744	0.886273	1
CHEMBL3260728	0.00244942	0.819639	1
CHEMBL516800	0.00635334	0.682866	1
CHEMBL508451	0.00491399	0.730962	1
CHEMBL329293	0.00171712	0.839178	1
CHEMBL3828082	0.00266154	0.807615	1
CHEMBL485752	0.0223428	0.444389	1
CHEMBL65976	0.0392715	0.299599	1
CHEMBL510288	0.00119188	0.887776	1
CHEMBL494759	0.162505	0.0726453	0
CHEMBL407326	0.0525388	0.248998	1
CHEMBL594906	0.00165147	0.843186	1
CHEMBL595405	0.000823207	0.908317	1
CHEMBL594677	0.00109088	0.886273	1
CHEMBL423542	0.00603517	0.701403	1
CHEMBL573779	0.0758462	0.182365	1
CHEMBL574483	0.0232821	0.425351	1
CHEMBL594455	0.00205549	0.815631	1
CHEMBL594137	0.00184843	0.838176	1
CHEMBL608980	2.52518e-05	0.986974	1
CHEMBL608100	0.0116966	0.57014	1
CHEMBL315150	0.0395796	0.335671	1
CHEMBL1079804	0.0699322	0.202906	1
CHEMBL1082171	0.0134895	0.547094	1
CHEMBL1082208	0.0035706	0.774549	1
CHEMBL261185	4.54532e-05	0.986974	1
CHEMBL1076563	0.0049645	0.736974	1
CHEMBL456073	0.160455	0.0751503	0
CHEMBL477444	0.00795935	0.644289	1
CHEMBL594255	0.0638112	0.211423	1
CHEMBL607371	0.0435037	0.292084	1
CHEMBL1086977	0.00194439	0.839178	1
CHEMBL482213	0.0456905	0.267034	1
CHEMBL2151250	0.00698969	0.66984	1
CHEMBL2151121	0.00308577	0.777555	1
CHEMBL2153631	0.252199	0.0435872	0
CHEMBL487569	0.0394028	0.310621	1
CHEMBL486130	0.0474683	0.27004	1
CHEMBL387354	0.14293	0.0891784	0
CHEMBL489640	0.0760886	0.184369	1
CHEMBL354547	0.111567	0.121242	1
CHEMBL1672611	0.00710585	0.681363	1
CHEMBL1672620	0.00385342	0.769038	1
CHEMBL1672622	0.0109542	0.584168	1
CHEMBL1672624	0.0245801	0.412826	1
CHEMBL2165804	0.010131	0.601202	1
CHEMBL190	0.0995374	0.139279	1
CHEMBL1098765	0.00042928	0.945391	1
CHEMBL1097073	0.00391402	0.764028	1
CHEMBL1098443	0.0546347	0.245992	1
CHEMBL1080513	0.00440896	0.742986	1
CHEMBL355898	0.00422209	0.738978	1
CHEMBL2070833	0.144794	0.0911824	0
CHEMBL2070726	0.0101512	0.607715	1
CHEMBL2070718	0.00583316	0.6999	1
CHEMBL2322916	0.000989869	0.904309	1
CHEMBL2322917	0.000176762	0.962926	1
CHEMBL3798214	0.0064594	0.680361	1
CHEMBL3799249	0.0287668	0.386273	1
CHEMBL113142	0.0100755	0.624749	1
CHEMBL104998	0.0114037	0.589178	1
CHEMBL256151	0.00485844	0.719439	1
CHEMBL403252	0.00237367	0.823647	1
CHEMBL606495	0.0763815	0.168838	1
CHEMBL372064	0.00338879	0.783567	1
CHEMBL251997	0.0907548	0.156814	1
CHEMBL371615	0.00263123	0.814629	1
CHEMBL364036	0.0361605	0.317635	1
CHEMBL364786	0.000510086	0.934369	1
CHEMBL281805	0.00245952	0.81513	1
CHEMBL340674	0.0511247	0.245491	1
CHEMBL2113096	0.000398978	0.950401	1
CHEMBL193385	0.00263123	0.814128	1
CHEMBL217179	0.249881	0.0395792	0
CHEMBL3114139	0.0177873	0.488477	1
CHEMBL296389	0.00703009	0.682365	1
CHEMBL3125712	0.316657	0.0230461	0
CHEMBL3907658	0.00113633	0.893788	1
CHEMBL381729	0.00331808	0.78507	1
CHEMBL1714515	0.00636344	0.682866	1
CHEMBL3087708	0.0131612	0.548597	1
CHEMBL3317575	0.00697454	0.661824	1
CHEMBL3317579	0.00106562	0.885772	1
CHEMBL61259	0.000843409	0.905812	1
CHEMBL3314920	0.019661	0.448898	1
CHEMBL121793	0.0251912	0.422345	1
CHEMBL561167	0.0115653	0.594689	1
CHEMBL560967	0.0905478	0.149299	1
CHEMBL2151133	0.00307566	0.776553	1
CHEMBL251975	0.0973405	0.142786	1
CHEMBL487371	0.012333	0.551603	1
CHEMBL147582	0.0021363	0.81513	1
CHEMBL302376	0.170242	0.0716433	0
CHEMBL2112177	0.0338172	0.331663	1
CHEMBL1161797	0.000237367	0.968938	1
CHEMBL188052	0.0159036	0.536573	1
CHEMBL4172715	0.00534327	0.709419	1
CHEMBL2313293	0.0297314	0.363727	1
CHEMBL2313291	0.00330293	0.789078	1
CHEMBL426565	0.00134844	0.866733	1
CHEMBL4127811	0.00132824	0.880261	1
CHEMBL2377224	0.000737351	0.913327	1
CHEMBL490250	0.0965223	0.143788	1
CHEMBL21541	0.0239235	0.431864	1
CHEMBL1093431	0.00295951	0.798597	1
CHEMBL3763717	0.00192418	0.844188	1
CHEMBL3764467	0.0065099	0.673347	1
CHEMBL3763215	0.000328273	0.956413	1
CHEMBL1090489	0.00238882	0.822645	1
CHEMBL3314889	0.0201004	0.477956	1
CHEMBL1935755	0.00101007	0.895291	1
CHEMBL1927633	0.0274285	0.402305	1
CHEMBL3317580	0.00131814	0.882265	1
CHEMBL2113444	0.150844	0.0811623	0
CHEMBL139000	0.078432	0.170842	1
CHEMBL32814	0.00988354	0.60521	1
CHEMBL480443	0.162561	0.0796593	0
CHEMBL3904817	0.254906	0.0385772	0
CHEMBL457881	0.0437108	0.277555	1
CHEMBL17121	0.000464632	0.940882	1
CHEMBL572765	0.00574225	0.701403	1
CHEMBL573589	0.0253477	0.421343	1
CHEMBL142562	0.00207064	0.836172	1
CHEMBL165073	0.0539933	0.239479	1
CHEMBL375190	0.0121562	0.554609	1
CHEMBL394063	0.0101007	0.600701	1
CHEMBL288258	0.0573164	0.22996	1
CHEMBL3222058	0.00276254	0.803607	1
CHEMBL3222068	0.07422	0.202906	1
CHEMBL3217866	0.00231811	0.825651	1
CHEMBL3222087	0.00468673	0.736473	1
CHEMBL3217881	0.00393422	0.764028	1
CHEMBL4167491	0.000611093	0.930361	1
CHEMBL456816	0.13436	0.0936874	0
CHEMBL1561896	0.00156056	0.851202	1
CHEMBL518703	0.112279	0.123747	1
CHEMBL188269	0.026075	0.387275	1
CHEMBL465090	0.0964819	0.150301	1
CHEMBL3121720	0.015752	0.540581	1
CHEMBL475455	0.0137774	0.533567	1
CHEMBL3100159	0.00221205	0.828657	1
CHEMBL16416	0.00232821	0.81012	1
CHEMBL494086	0.00112118	0.88978	1
CHEMBL352821	0.214231	0.0470942	0
CHEMBL1762506	0.000792905	0.908818	1
CHEMBL406298	0.00282315	0.805611	1
CHEMBL261534	0.000328273	0.955912	1
CHEMBL259607	0.000191913	0.972445	1
CHEMBL260008	0.0191004	0.475952	1
CHEMBL383134	0.0359787	0.329659	1
CHEMBL1800797	0.0193428	0.488978	1
CHEMBL97037	0.00262113	0.813126	1
CHEMBL3114152	0.0213024	0.463427	1
CHEMBL3114150	0.012141	0.588176	1
CHEMBL3093321	0.209191	0.0586172	0
CHEMBL2170791	0.0707352	0.20992	1
CHEMBL2312991	0.0941436	0.143287	1
CHEMBL1282	0.00158076	0.854709	1
CHEMBL261722	0.0138178	0.549599	1
CHEMBL3754685	0.0139895	0.534569	1
CHEMBL3088341	0.000656546	0.925351	1
CHEMBL3088339	0.00123734	0.877756	1
CHEMBL3828238	0.00208075	0.832164	1
CHEMBL317052	0.0362767	0.353206	1
CHEMBL391029	0.0644526	0.213427	1
CHEMBL3800587	0.00920679	0.621743	1
CHEMBL1087189	0.00590891	0.709419	1
CHEMBL3977457	0.00890882	0.625752	1
CHEMBL3960148	0.0115754	0.572645	1
CHEMBL434534	0.0348373	0.326653	1
CHEMBL522095	0.123254	0.0956914	0
CHEMBL3581310	0.0743159	0.176854	1
CHEMBL2030679	0.0071109	0.678357	1
CHEMBL2030689	0.00616648	0.695391	1
CHEMBL2030690	0.00177772	0.839178	1
CHEMBL324100	0.0257921	0.416333	1
CHEMBL2012675	0.0336353	0.369739	1
CHEMBL457580	0.0532459	0.252505	1
CHEMBL1762638	0.0158228	0.538076	1
CHEMBL3314894	0.0109845	0.607214	1
CHEMBL3314924	0.00407058	0.759018	1
CHEMBL2151265	0.00137875	0.869238	1
CHEMBL3317565	0.00120198	0.890782	1
CHEMBL259300	0.0170702	0.496493	1
CHEMBL258686	0.00770179	0.650301	1
CHEMBL491317	0.00486854	0.731463	1
CHEMBL3133074	0.0446249	0.289078	1
CHEMBL2180933	0.00241912	0.81513	1
CHEMBL2180930	0.0071614	0.655311	1
CHEMBL2180929	0.0356403	0.358717	1
CHEMBL2181163	0.0108684	0.594188	1
CHEMBL2181148	0.0252669	0.43487	1
CHEMBL258834	0.00042928	0.938377	1
CHEMBL406788	0.000611093	0.929359	1
CHEMBL405026	0.00278779	0.802605	1
CHEMBL409934	0.0445239	0.274549	1
CHEMBL2181141	0.00877246	0.631263	1
CHEMBL409879	0.00138885	0.866232	1
CHEMBL3093328	0.0191055	0.475952	1
CHEMBL509367	0.00816642	0.635772	1
CHEMBL3703593	0.00112118	0.88978	1
CHEMBL265464	0.0365292	0.33016	1
CHEMBL3971217	0.0138834	0.538577	1
CHEMBL406048	0.216594	0.0511022	0
CHEMBL198779	0.00206559	0.832164	1
CHEMBL272174	0.0613416	0.221443	1
CHEMBL251875	0.0303425	0.375752	1
CHEMBL461008	0.00438371	0.744489	1
CHEMBL2313296	0.0550034	0.235972	1
CHEMBL2313289	0.105325	0.133267	1
CHEMBL2024113	0.000737351	0.91984	1
CHEMBL2024116	0.00127269	0.874248	1
CHEMBL225982	0.0513065	0.245491	1
CHEMBL226188	0.0183479	0.479459	1
CHEMBL3980049	0.0140097	0.557114	1
CHEMBL2377085	0.000823207	0.912325	1
CHEMBL2181150	0.0577356	0.236473	1
CHEMBL1222370	0.00184843	0.838176	1
CHEMBL1221457	0.00546953	0.720942	1
CHEMBL3088340	0.000515136	0.932365	1
CHEMBL3827990	0.00176762	0.835671	1
CHEMBL405234	0.0275244	0.393788	1
CHEMBL3260727	0.0116916	0.579158	1
CHEMBL259430	0.00404028	0.759018	1
CHEMBL410264	0.00620183	0.693888	1
CHEMBL404985	0.0248578	0.424349	1
CHEMBL259283	0.0339737	0.331162	1
CHEMBL460172	0.0500742	0.251503	1
CHEMBL3114147	0.0208277	0.450902	1
CHEMBL3114155	0.0148884	0.518036	1
CHEMBL3114142	0.0014343	0.865731	1
CHEMBL473648	0.0151056	0.533567	1
CHEMBL2398482	0.0255194	0.418337	1
CHEMBL2398480	0.0934568	0.144289	1
CHEMBL323288	0.00320192	0.791583	1
CHEMBL1671929	0.0975526	0.142285	1
CHEMBL148074	0.000707049	0.914329	1
CHEMBL2012684	0.0345293	0.361723	1
CHEMBL504812	0.0182065	0.465431	1
CHEMBL414620	0.0166359	0.5	1
CHEMBL516154	0.156223	0.0831663	0
CHEMBL457442	0.0314435	0.366232	1
CHEMBL455986	0.0344232	0.343687	1
CHEMBL449133	0.00969668	0.607214	1
CHEMBL489795	0.018156	0.485471	1
CHEMBL2113418	0.306218	0.0245491	0
CHEMBL486719	0.0475844	0.258517	1
CHEMBL512216	0.0733362	0.183367	1
CHEMBL557696	2.52518e-05	0.990481	1
CHEMBL549885	0.000732301	0.916834	1
CHEMBL2180916	0.039423	0.310621	1
CHEMBL2180913	0.0446956	0.31012	1
CHEMBL2181159	0.00654021	0.691884	1
CHEMBL2181156	0.126112	0.0936874	0
CHEMBL540156	0.00591901	0.693888	1
CHEMBL549477	0.000368676	0.943387	1
CHEMBL488366	0.0127218	0.559118	1
CHEMBL487765	0.0049544	0.729459	1
CHEMBL488797	0.0415593	0.293587	1
CHEMBL486552	0.0220145	0.440381	1
CHEMBL519554	0.0723513	0.192385	1
CHEMBL457880	0.0317566	0.373747	1
CHEMBL457015	0.5702	0.00300601	0
CHEMBL1927440	0.0293728	0.3998	1
CHEMBL519549	0.018353	0.501503	1
CHEMBL481736	0.00156056	0.8502	1
CHEMBL475445	0.00242922	0.81513	1
CHEMBL373026	0.0683717	0.194389	1
CHEMBL476308	2.02014e-05	0.98998	1
CHEMBL145767	0.00602002	0.704409	1
CHEMBL109845	0.0330849	0.348196	1
CHEMBL3948763	9.09063e-05	0.976453	1
CHEMBL3318881	0.000343424	0.956413	1
CHEMBL203357	0.0952395	0.145792	1
CHEMBL259832	0.00774219	0.668838	1
CHEMBL406775	0.0225448	0.442385	1
CHEMBL258836	0.0164843	0.517535	1
CHEMBL410463	0.00528267	0.709419	1
CHEMBL419191	0.0197822	0.476453	1
CHEMBL489322	0.00201509	0.837675	1
CHEMBL473650	0.0014545	0.863727	1
CHEMBL4169401	0.000101007	0.972946	1
CHEMBL195001	0.0370494	0.324148	1
CHEMBL426504	0.014843	0.511022	1
CHEMBL193613	0.00233831	0.820641	1
CHEMBL189904	0.0540539	0.247996	1
CHEMBL382665	0.033196	0.346693	1
CHEMBL611048	0.0029292	0.797094	1
CHEMBL594226	0.000449481	0.942886	1
CHEMBL611954	0.00170197	0.84018	1
CHEMBL607542	0.00740382	0.673347	1
CHEMBL610738	0.00397968	0.746994	1
CHEMBL593508	0.000818157	0.918337	1
CHEMBL595364	0.00598467	0.692385	1
CHEMBL596088	5.05035e-05	0.983968	1
CHEMBL248298	0.00582811	0.697395	1
CHEMBL284969	0.0411705	0.313627	1
CHEMBL313864	0.0136713	0.542585	1
CHEMBL371404	0.0934113	0.151804	1
CHEMBL373090	0.0355848	0.358717	1
CHEMBL402103	0.0295749	0.376253	1
CHEMBL261203	0.00518166	0.722445	1
CHEMBL424827	0.00181813	0.850701	1
CHEMBL1800796	0.0694928	0.202405	1
CHEMBL272825	0.0865529	0.158818	1
CHEMBL199697	0.0882296	0.162325	1
CHEMBL196436	0.000474733	0.92986	1
CHEMBL257984	0.00820177	0.639279	1
CHEMBL508561	0.00947446	0.614228	1
CHEMBL506888	0.00254538	0.81513	1
CHEMBL505633	0.0601093	0.243487	1
CHEMBL256153	0.00239387	0.822144	1
CHEMBL3703592	0.0050049	0.722946	1
CHEMBL555047	0.0499379	0.259018	1
CHEMBL325646	0.0406149	0.305611	1
CHEMBL411482	0.0123734	0.582665	1
CHEMBL262352	0.0150652	0.545591	1
CHEMBL1080512	0.0128127	0.55511	1
CHEMBL193761	0.000217165	0.965932	1
CHEMBL2180935	0.00469178	0.733467	1
CHEMBL131534	0.288905	0.0255511	0
CHEMBL2113451	0.0574983	0.25	1
CHEMBL538629	6.06042e-05	0.982465	1
CHEMBL554623	9.09063e-05	0.973948	1
CHEMBL538949	0.0043736	0.746493	1
CHEMBL564680	0.0765229	0.173347	1
CHEMBL264432	0.00242417	0.807114	1
CHEMBL260790	0.00103532	0.896293	1
CHEMBL260338	0.00293425	0.782064	1
CHEMBL1089887	0.000631294	0.932365	1
CHEMBL97760	0.00269689	0.792585	1
CHEMBL426530	0.000343424	0.953908	1
CHEMBL471976	0.00124744	0.876253	1
CHEMBL445696	0.0042726	0.75	1
CHEMBL455493	0.05817	0.227455	1
CHEMBL4291801	0.0333121	0.333667	1
CHEMBL52333	0.19363	0.0631263	0
CHEMBL403704	0.0622809	0.235471	1
CHEMBL265937	0.00981283	0.613226	1
CHEMBL265213	0.0197014	0.457415	1
CHEMBL4292148	0.0198832	0.476453	1
CHEMBL252068	0.0255245	0.431363	1
CHEMBL253048	0.0497308	0.289078	1
CHEMBL324077	0.0326556	0.353206	1
CHEMBL461656	0.0155854	0.513026	1
CHEMBL1800781	0.282764	0.0340681	0
CHEMBL1800794	0.0440795	0.290581	1
CHEMBL1800862	0.106764	0.131263	1
CHEMBL4452162	6.06042e-05	0.976954	1
CHEMBL4466404	0.000464632	0.93988	1
CHEMBL4561681	0.00264638	0.807615	1
CHEMBL3754333	0.00722705	0.677355	1
CHEMBL4164048	0.000707049	0.917335	1
CHEMBL4555340	0.00233326	0.82014	1
CHEMBL2382433	0.000747452	0.918838	1
CHEMBL2382432	0.000464632	0.93988	1
CHEMBL33602	0.0196307	0.473447	1
CHEMBL3942061	0.241952	0.0430862	0
CHEMBL3920937	0.323839	0.0190381	0
CHEMBL220445	0.000121208	0.976453	1
CHEMBL253252	0.0467865	0.277054	1
CHEMBL21654	2.02014e-05	0.991984	1
CHEMBL461007	0.00158581	0.867735	1
CHEMBL2313277	0.0587154	0.230962	1
CHEMBL3818884	0.0290042	0.383768	1
CHEMBL564142	0.000101007	0.975952	1
CHEMBL1688378	0.0423927	0.295591	1
CHEMBL281129	0.017555	0.491984	1
CHEMBL1800357	0.00029292	0.958918	1
CHEMBL1093430	0.000131309	0.961423	1
CHEMBL235075	0.00887347	0.64479	1
CHEMBL3314914	0.00998455	0.610721	1
CHEMBL385372	0.157036	0.0756513	0
CHEMBL1090810	0.000929265	0.898297	1
CHEMBL260557	0.00804521	0.643287	1
CHEMBL3121726	0.0145198	0.539579	1
CHEMBL400189	0.0865226	0.157816	1
CHEMBL1927428	0.0923053	0.161824	1
CHEMBL1927431	0.00742402	0.656814	1
CHEMBL16997	0.00815632	0.6498	1
CHEMBL432624	0.0194388	0.480461	1
CHEMBL332091	0.0314485	0.385271	1
CHEMBL1760026	0.00140905	0.864729	1
CHEMBL1935763	0.00156561	0.849198	1
CHEMBL122622	0.00604527	0.68988	1
CHEMBL3098227	0.0384029	0.315631	1
CHEMBL458224	0.15495	0.0816633	0
CHEMBL113	0.0880781	0.157315	1
CHEMBL363150	0.00509075	0.723948	1
CHEMBL1834573	0.0125905	0.576653	1
CHEMBL1094244	0.00189388	0.84519	1
CHEMBL170215	0.00503015	0.727455	1
CHEMBL407652	0.0468218	0.283066	1
CHEMBL260490	0.0240195	0.442385	1
CHEMBL3764338	0.00369181	0.773046	1
CHEMBL3764486	0.00226761	0.823146	1
CHEMBL3765164	0.0109542	0.607214	1
CHEMBL488367	0.0116007	0.575651	1
CHEMBL409547	0.0713968	0.195892	1
CHEMBL258589	0.0882953	0.174349	1
CHEMBL4129419	0.000106057	0.972445	1
CHEMBL4128190	0.00280295	0.788076	1
CHEMBL4128787	0.00028787	0.95992	1
CHEMBL4175676	0.000257568	0.961423	1
CHEMBL73809	0.191721	0.0551102	0
CHEMBL333860	0.00418674	0.749499	1
CHEMBL324591	0.0206812	0.451403	1
CHEMBL510409	0.234003	0.0440882	0
CHEMBL455998	0.0703009	0.20992	1
CHEMBL196665	0.00742402	0.656814	1
CHEMBL596308	0.00138885	0.86523	1
CHEMBL594676	0.00319182	0.791583	1
CHEMBL195364	0.000196964	0.964429	1
CHEMBL203060	0.0433623	0.316633	1
CHEMBL210642	0.0021767	0.827655	1
CHEMBL260758	0.0467764	0.260521	1
CHEMBL410498	0.0584326	0.232465	1
CHEMBL411922	0.0673818	0.205912	1
CHEMBL408936	0.0209994	0.458417	1
CHEMBL2070728	0.0896437	0.159319	1
CHEMBL1099368	0.000449481	0.934369	1
CHEMBL1094986	0.0146561	0.537575	1
CHEMBL1098439	0.00174237	0.836172	1
CHEMBL4560015	0.0664121	0.202405	1
CHEMBL4455344	0.0325091	0.377255	1
CHEMBL4563323	0.0436653	0.313627	1
CHEMBL32205	0.0683616	0.203407	1
CHEMBL260337	0.00415644	0.753507	1
CHEMBL220118	0.00116158	0.888778	1
CHEMBL1081039	0.0130501	0.536573	1
CHEMBL259442	0.0374534	0.321142	1
CHEMBL402464	0.133127	0.0906814	0
CHEMBL258900	0.0452815	0.281563	1
CHEMBL408624	0.0395695	0.31012	1
CHEMBL259337	0.0162318	0.487976	1
CHEMBL265695	0.0314637	0.356212	1
CHEMBL405479	0.00989364	0.606212	1
CHEMBL407327	0.00560589	0.703407	1
CHEMBL402817	0.00670182	0.672846	1
CHEMBL252198	0.0915427	0.139279	1
CHEMBL3314916	0.0454683	0.281062	1
CHEMBL252345	0.0640233	0.220441	1
CHEMBL4540760	0.048241	0.271543	1
CHEMBL4580206	0.0644526	0.213427	1
CHEMBL376542	0.132218	0.0971944	0
CHEMBL3401300	0.0377716	0.343687	1
CHEMBL2111553	0.0551246	0.254509	1
CHEMBL3410294	0.0355646	0.358717	1
CHEMBL109499	0.0330849	0.348196	1
CHEMBL3407529	0.0152874	0.52004	1
CHEMBL4756283	0.282471	0.0280561	0
CHEMBL607759	0.0397917	0.33517	1
CHEMBL2070507	0.132819	0.0996994	0
CHEMBL110074	0.0756038	0.17485	1
CHEMBL114405	0.0287062	0.391283	1
CHEMBL3914681	0.0284183	0.374749	1
CHEMBL3916315	0.000409079	0.946894	1
CHEMBL471614	0.000823207	0.907315	1
CHEMBL458346	0.00939871	0.636774	1
CHEMBL514399	0.00828763	0.652305	1
CHEMBL459772	0.00269689	0.812625	1
CHEMBL4449870	0.000126259	0.968437	1
CHEMBL597354	0.021767	0.45992	1
CHEMBL137879	0.0249184	0.430361	1
CHEMBL512388	0.137556	0.0946894	0
CHEMBL459553	0.426022	0.010521	0
CHEMBL289413	0.0128481	0.554609	1
CHEMBL457579	0.0527964	0.240982	1
CHEMBL2180926	0.0832803	0.170341	1
CHEMBL398272	0.151152	0.0856713	0
CHEMBL576369	0.106552	0.11523	0
CHEMBL269112	0.00960072	0.612224	1
CHEMBL2153629	0.158803	0.0751503	0
CHEMBL216517	0.263947	0.0320641	0
CHEMBL259164	0.000974718	0.904309	1
CHEMBL410679	0.00510086	0.720441	1
CHEMBL410445	0.00171712	0.850701	1
CHEMBL261349	0.000318172	0.957916	1
CHEMBL404447	0.00272719	0.80511	1
CHEMBL259210	0.000358575	0.945892	1
CHEMBL398083	0.00698969	0.661323	1
CHEMBL251874	0.0453522	0.308617	1
CHEMBL102116	0.05968	0.227455	1
CHEMBL1950554	0.05968	0.227455	1
CHEMBL1671920	0.0333626	0.35521	1
CHEMBL1671932	0.133011	0.101202	0
CHEMBL594454	0.00133834	0.873246	1
CHEMBL593999	0.00645435	0.689379	1
CHEMBL593259	0.000106057	0.974449	1
CHEMBL3121729	0.0244639	0.41483	1
CHEMBL392136	0.000828258	0.906313	1
CHEMBL1650384	0.0110704	0.603206	1
CHEMBL1650387	0.0133582	0.550601	1
CHEMBL1650390	0.0276305	0.410822	1
CHEMBL1650391	0.0466046	0.279559	1
CHEMBL1650393	0.00909568	0.626253	1
CHEMBL3314870	0.00912094	0.617234	1
CHEMBL3314872	0.00855025	0.637275	1
CHEMBL3314877	0.00214135	0.810621	1
CHEMBL3314888	0.0134642	0.561122	1
CHEMBL3314899	0.00043433	0.932866	1
CHEMBL3314918	0.047342	0.275551	1
CHEMBL3222084	0.00586346	0.695892	1
CHEMBL3217863	0.00115148	0.881263	1
CHEMBL3222098	0.00326253	0.787074	1
CHEMBL3222104	0.00167672	0.861723	1
CHEMBL3222107	0.00205044	0.816633	1
CHEMBL3222073	0.0118936	0.576653	1
CHEMBL3217869	0.00692403	0.671844	1
CHEMBL3222071	0.0216812	0.453908	1
CHEMBL97757	0.00692908	0.671343	1
CHEMBL1671921	0.0456198	0.289078	1
CHEMBL2070720	0.00236862	0.809118	1
CHEMBL2070724	0.000686848	0.924349	1
CHEMBL20888	0.010232	0.622745	1
CHEMBL3694769	0.0153076	0.514529	1
CHEMBL372580	0.0777552	0.178858	1
CHEMBL3828648	0.00264133	0.79509	1
CHEMBL3088338	0.00042423	0.940381	1
CHEMBL167010	0.153182	0.0851703	0
CHEMBL112098	0.0243932	0.438878	1
CHEMBL486339	0.0112269	0.578657	1
CHEMBL506129	0.00905528	0.618236	1
CHEMBL485765	0.0316556	0.36523	1
CHEMBL521029	0.0423118	0.322645	1
CHEMBL487766	0.0126612	0.553106	1
CHEMBL1800783	0.173187	0.0701403	0
CHEMBL456287	0.00264133	0.808116	1
CHEMBL515218	0.240478	0.0430862	0
CHEMBL456271	0.195474	0.0601202	0
CHEMBL1800735	0.242447	0.0400802	0
CHEMBL1800787	0.0562609	0.229459	1
CHEMBL461665	0.0152571	0.505511	1
CHEMBL410529	0.0188681	0.459419	1
CHEMBL945	0.107764	0.11523	0
CHEMBL22316	0.00155551	0.866232	1
CHEMBL3114140	0.0167773	0.513527	1
CHEMBL1098438	0.00732806	0.653808	1
CHEMBL611325	0.00961082	0.608717	1
CHEMBL610456	0.00483319	0.728457	1
CHEMBL1087999	0.00377766	0.752505	1
CHEMBL1095812	0.000318172	0.942886	1
CHEMBL2181157	0.0268073	0.394289	1
CHEMBL278197	0.00387867	0.768537	1
CHEMBL1269899	0.0172823	0.504509	1
CHEMBL429144	0.00180298	0.851202	1
CHEMBL260209	0.000747452	0.919339	1
CHEMBL260788	0.00135854	0.875251	1
CHEMBL384139	0.332652	0.0240481	0
CHEMBL4130312	0.00344434	0.76503	1
CHEMBL4130042	0.00687353	0.683868	1
CHEMBL271377	0.110249	0.126253	1
CHEMBL38528	0.00667657	0.670842	1
CHEMBL1270916	0.0186712	0.480461	1
CHEMBL4127472	0.00178782	0.841182	1
CHEMBL520229	0.0369231	0.322144	1
CHEMBL4646402	0.000959567	0.909319	1
CHEMBL1270509	0.0260295	0.41483	1
CHEMBL2151256	0.00209085	0.813627	1
CHEMBL177782	0.00718665	0.656814	1
CHEMBL465949	0.114239	0.121242	1
CHEMBL454444	0.120249	0.114228	0
CHEMBL465089	0.129087	0.0921844	0
CHEMBL424597	0.000419179	0.946894	1
CHEMBL1762512	0.00844419	0.62976	1
CHEMBL1762510	0.00137875	0.867234	1
CHEMBL1561889	0.503	0.00551102	0
CHEMBL2030683	0.0603113	0.223447	1
CHEMBL2030686	0.074821	0.174349	1
CHEMBL2153626	0.166217	0.0761523	0
CHEMBL2153614	0.216498	0.0465932	0
CHEMBL2153603	0.140774	0.0916834	0
CHEMBL2113388	0.129385	0.0956914	0
CHEMBL1092270	0.100542	0.136774	1
CHEMBL1098458	8.5856e-05	0.972445	1
CHEMBL2151263	0.00214135	0.827154	1
CHEMBL2151128	0.000515136	0.927856	1
CHEMBL1087700	0.00308577	0.776052	1
CHEMBL1087708	0.00218175	0.827655	1
CHEMBL1098108	0.00326253	0.787074	1
CHEMBL1671935	0.0569377	0.228457	1
CHEMBL131535	0.0330142	0.353206	1
CHEMBL2042075	0.18759	0.0631263	0
CHEMBL26138	0.00667657	0.688377	1
CHEMBL1093313	0.00320697	0.791082	1
CHEMBL3317568	0.000727251	0.91483	1
CHEMBL3121731	0.033297	0.353206	1
CHEMBL1277040	0.0556801	0.236473	1
CHEMBL32098	0.0014646	0.861222	1
CHEMBL512812	0.00821692	0.640281	1
CHEMBL285819	0.0345747	0.339178	1
CHEMBL403470	0.00415644	0.753507	1
CHEMBL196375	0.00142925	0.859719	1
CHEMBL2070722	0.056973	0.238978	1
CHEMBL1091268	0.00766138	0.6498	1
CHEMBL1087184	0.00659071	0.678357	1
CHEMBL2382425	0.00780279	0.65481	1
CHEMBL2382438	0.00388877	0.759519	1
CHEMBL2382434	0.00278274	0.808116	1
CHEMBL2382431	0.00028282	0.953908	1
CHEMBL216269	0.641511	0.00200401	0
CHEMBL1076562	0.0346909	0.355711	1
CHEMBL188967	0.00568165	0.70992	1
CHEMBL194756	0.108244	0.113727	0
CHEMBL197359	0.0139137	0.561122	1
CHEMBL2380385	0.00214135	0.822645	1
CHEMBL3093235	0.0366151	0.328657	1
CHEMBL3222061	0.0306809	0.388277	1
CHEMBL3222056	0.00547458	0.715431	1
CHEMBL3222060	0.0278426	0.399299	1
CHEMBL3222064	0.00755028	0.666834	1
CHEMBL3222091	0.00515641	0.720441	1
CHEMBL3222092	0.0123229	0.563627	1
CHEMBL2377228	0.000631294	0.91984	1
CHEMBL2012683	0.104855	0.133768	1
CHEMBL408703	0.0545135	0.246493	1
CHEMBL259524	0.0180904	0.485471	1
CHEMBL427911	0.0130501	0.562625	1
CHEMBL2377227	0.00877246	0.64479	1
CHEMBL2377104	0.000696949	0.923347	1
CHEMBL4126814	0.0035908	0.777054	1
CHEMBL1082002	0.00523216	0.711924	1
CHEMBL576395	0.032292	0.378257	1
CHEMBL1087869	0.0071412	0.67986	1
CHEMBL1087462	0.00581296	0.697896	1
CHEMBL1088235	0.000151511	0.966934	1
CHEMBL369573	0.000707049	0.915331	1
CHEMBL1087702	0.0021666	0.82515	1
CHEMBL1087709	0.00407058	0.76002	1
CHEMBL4129358	0.0150248	0.514028	1
CHEMBL4126651	0.00563114	0.711924	1
CHEMBL594363	0.0014242	0.862725	1
CHEMBL611020	0.00468673	0.742986	1
CHEMBL608383	0.000550488	0.930862	1
CHEMBL595132	0.000489884	0.934369	1
CHEMBL595144	0.00490389	0.731463	1
CHEMBL596291	0.000176762	0.95992	1
CHEMBL595863	0.00110603	0.886273	1
CHEMBL608093	0.00133329	0.868236	1
CHEMBL3929845	0.543554	0.00501002	0
CHEMBL2070881	0.089669	0.153307	1
CHEMBL486720	0.0449683	0.272545	1
CHEMBL45891	0.0440643	0.288076	1
CHEMBL608102	0.00283325	0.804609	1
CHEMBL595365	0.00146965	0.868236	1
CHEMBL2151261	0.00161106	0.84519	1
CHEMBL241618	0.0131713	0.534569	1
CHEMBL3093322	0.127925	0.101202	0
CHEMBL461651	0.00057069	0.930361	1
CHEMBL462488	0.0013838	0.865731	1
CHEMBL449469	0.00260598	0.801102	1
CHEMBL97665	0.00168177	0.852204	1
CHEMBL188035	0.00486854	0.731463	1
CHEMBL467387	8.08056e-05	0.975451	1
CHEMBL1487093	0.000191913	0.967936	1
CHEMBL3291301	0.0350848	0.336172	1
CHEMBL200636	0.00513621	0.720942	1
CHEMBL447664	0.00101007	0.903307	1
CHEMBL461650	0.0112168	0.59018	1
CHEMBL3317577	0.000454532	0.936874	1
CHEMBL371131	0.0253427	0.406313	1
CHEMBL196138	0.041928	0.323647	1
CHEMBL194728	0.00383827	0.768036	1
CHEMBL411473	0.0305294	0.372745	1
CHEMBL410033	0.0487915	0.278056	1
CHEMBL264431	0.000929265	0.904309	1
CHEMBL411034	0.00728766	0.67485	1
CHEMBL401973	0.00112623	0.885271	1
CHEMBL459312	0.00421704	0.74499	1
CHEMBL3222080	0.00596447	0.703908	1
CHEMBL3222082	0.0056766	0.702405	1
CHEMBL564224	0.0171914	0.52004	1
CHEMBL2113463	0.0322566	0.355711	1
CHEMBL477	0.106896	0.131263	1
CHEMBL329294	0.00823207	0.634269	1
CHEMBL1089427	0.00622203	0.688878	1
CHEMBL517097	0.00295446	0.803106	1
CHEMBL44	0.108956	0.112224	0
CHEMBL3121722	0.0761644	0.195391	1
CHEMBL3121724	0.0203125	0.453908	1
CHEMBL103553	0.0531752	0.252505	1
CHEMBL210271	0.0144592	0.517535	1
CHEMBL1081812	0.0288577	0.369739	1
CHEMBL1087714	0.000651495	0.920842	1
CHEMBL3217865	0.00287365	0.804108	1
CHEMBL3222105	0.00107067	0.888277	1
CHEMBL300624	0.00163631	0.848697	1
CHEMBL1095822	0.0028585	0.804108	1
CHEMBL416537	0.00173227	0.858216	1
CHEMBL442434	0.03711	0.348196	1
CHEMBL598819	0.00237367	0.823647	1
CHEMBL167025	0.0057372	0.700401	1
CHEMBL4127213	0.000252518	0.963928	1
CHEMBL4103712	0.0321253	0.353206	1
CHEMBL2151253	0.00344939	0.776553	1
CHEMBL595431	0.0621042	0.218437	1
CHEMBL596558	0.0321253	0.349699	1
CHEMBL508558	0.0050857	0.723948	1
CHEMBL122806	0.002106	0.83016	1
CHEMBL550636	0.00013636	0.967936	1
CHEMBL551368	0.00516651	0.714429	1
CHEMBL551373	0.000914114	0.8998	1
CHEMBL460170	0.011333	0.596693	1
CHEMBL32750	0.0143986	0.52505	1
CHEMBL2181965	0.00927245	0.615731	1
CHEMBL1082001	0.00439886	0.746493	1
CHEMBL1081841	0.00965122	0.620741	1
CHEMBL1093432	0.00166157	0.863226	1
CHEMBL4581448	0.124602	0.108216	0
CHEMBL1762507	0.00127774	0.879259	1
CHEMBL4560229	0.0879418	0.174349	1
CHEMBL4451303	0.152485	0.0856713	0
CHEMBL4797620	0.062988	0.213928	1
CHEMBL254725	0.0114845	0.570641	1
CHEMBL294590	0.0468875	0.276553	1
CHEMBL3896373	0.0272921	0.391283	1
CHEMBL365172	0.000156561	0.973447	1
CHEMBL2113094	8.5856e-05	0.98497	1
CHEMBL364671	0.0260093	0.413327	1
CHEMBL372026	0.0230347	0.451403	1
CHEMBL374019	0.329364	0.0185371	0
CHEMBL27043	0.00540388	0.715932	1
CHEMBL199877	0.0581043	0.224449	1
CHEMBL198942	0.012232	0.564629	1
CHEMBL2398485	0.0456602	0.280561	1
CHEMBL107637	0.0020959	0.813627	1
CHEMBL322250	0.0460845	0.279058	1
CHEMBL1935761	0.0158985	0.525551	1
CHEMBL358076	0.00797451	0.66483	1
CHEMBL1094987	0.00189893	0.840681	1
CHEMBL1170518	0.00490389	0.731463	1
CHEMBL520766	0.000924214	0.904309	1
CHEMBL1935770	0.0247164	0.398297	1
CHEMBL515344	0.177894	0.0656313	0
CHEMBL456051	0.0564074	0.231964	1
CHEMBL375293	0.0133885	0.542585	1
CHEMBL1089903	0.00207064	0.836172	1
CHEMBL22191	0.000116158	0.970441	1
CHEMBL563034	0.00847954	0.634269	1
CHEMBL465281	0.0580336	0.247996	1
CHEMBL464437	0.0716039	0.207916	1
CHEMBL481383	0.0335192	0.346192	1
CHEMBL513320	0.000166662	0.973447	1
CHEMBL476311	0.000217165	0.96493	1
CHEMBL2070721	0.13244	0.101202	0
CHEMBL1087185	0.00677757	0.673347	1
CHEMBL1097495	0.00802501	0.643287	1
CHEMBL110069	0.0192873	0.482465	1
CHEMBL113376	0.0306102	0.369238	1
CHEMBL1087727	0.000469683	0.934369	1
CHEMBL1093271	0.0527913	0.254008	1
CHEMBL2024119	0.00139895	0.865731	1
CHEMBL331111	0.00535842	0.706914	1
CHEMBL364319	0.00610083	0.68988	1
CHEMBL439336	8.08056e-05	0.975451	1
CHEMBL259178	0.0319889	0.358717	1
CHEMBL405868	0.0122421	0.552605	1
CHEMBL574597	0.0594174	0.245491	1
CHEMBL260667	0.0340949	0.342184	1
CHEMBL407650	0.0955072	0.151303	1
CHEMBL197030	0.00386352	0.761523	1
CHEMBL264436	0.0384534	0.314128	1
CHEMBL2042074	0.214948	0.0506012	0
CHEMBL2042059	0.122673	0.112224	0
CHEMBL1927628	0.0260144	0.426854	1
CHEMBL3410307	0.00107572	0.896794	1
CHEMBL3410300	0.0151965	0.532565	1
CHEMBL280888	0.00748967	0.654309	1
CHEMBL370883	0.00158076	0.867735	1
CHEMBL196306	0.00132824	0.879259	1
CHEMBL166939	0.00131309	0.870741	1
CHEMBL3122212	0.0141965	0.55511	1
CHEMBL319387	0.0849318	0.150802	1
CHEMBL2012678	0.0973455	0.142786	1
CHEMBL4546819	0.0263376	0.38477	1
CHEMBL4579395	0.0398927	0.309619	1
CHEMBL2092941	0.0240548	0.418838	1
CHEMBL342059	0.0200297	0.478958	1
CHEMBL575198	0.093881	0.151303	1
CHEMBL442670	0.00468673	0.733467	1
CHEMBL468256	0.00167167	0.842184	1
CHEMBL518364	0.00334838	0.767034	1
CHEMBL460976	0.0104744	0.593186	1
CHEMBL473649	0.0122421	0.572144	1
CHEMBL475147	0.00870176	0.629259	1
CHEMBL506450	0.0181106	0.470441	1
CHEMBL474207	0.00407563	0.758517	1
CHEMBL490723	0.000454532	0.942385	1
CHEMBL97687	0.0029292	0.782064	1
CHEMBL592435	0.0028383	0.798597	1
CHEMBL457209	0.0137471	0.541583	1
CHEMBL473839	0.0195247	0.450902	1
CHEMBL486338	0.0110098	0.592685	1
CHEMBL486950	0.0171611	0.477455	1
CHEMBL402606	0.00330798	0.78507	1
CHEMBL263370	0.0135551	0.551603	1
CHEMBL406483	0.0106108	0.592685	1
CHEMBL259952	0.0177823	0.488978	1
CHEMBL399529	0.00118178	0.886774	1
CHEMBL516168	0.15495	0.0816633	0
CHEMBL446738	0.0987394	0.13978	1
CHEMBL457578	0.0311607	0.376754	1
CHEMBL128176	0.0136157	0.543086	1
CHEMBL194704	0.0767502	0.17485	1
CHEMBL366216	0.074826	0.185371	1
CHEMBL1097074	0.00663616	0.676854	1
CHEMBL184517	0.0274083	0.402305	1
CHEMBL1096751	0.0389837	0.313126	1
CHEMBL174850	0.000207064	0.970942	1
CHEMBL3260729	0.0650586	0.211924	1
CHEMBL1098109	0.00183328	0.843687	1
CHEMBL3753937	0.00108583	0.892786	1
CHEMBL1079801	0.0471955	0.275551	1
CHEMBL260146	0.00207064	0.837174	1
CHEMBL1088247	0.000964617	0.894289	1
CHEMBL1955923	0.275971	0.0300601	0
CHEMBL611944	0.0072422	0.656313	1
CHEMBL603094	0.0638466	0.205912	1
CHEMBL598725	0.000621193	0.920341	1
CHEMBL604728	0.00324738	0.786573	1
CHEMBL1222302	0.00318172	0.787575	1
CHEMBL1222369	0.00109088	0.891283	1
CHEMBL115769	0.00140905	0.866733	1
CHEMBL2311151	0.00667657	0.688377	1
CHEMBL486351	0.039019	0.329659	1
CHEMBL482161	0.00167672	0.861222	1
CHEMBL512025	0.0175197	0.471944	1
CHEMBL82197	0.00861085	0.636273	1
CHEMBL1091031	0.00306051	0.787074	1
CHEMBL407351	0.130334	0.0986974	0
CHEMBL2113095	1.01007e-05	0.992485	1
CHEMBL1171163	0.0371453	0.321643	1
CHEMBL1171898	0.0159793	0.536573	1
CHEMBL187842	0.000934315	0.898297	1
CHEMBL3752488	0.0221104	0.438377	1
CHEMBL3797666	0.00737856	0.657816	1
CHEMBL3797324	0.00462107	0.74499	1
CHEMBL3819227	0.0177823	0.489479	1
CHEMBL1935760	0.0175146	0.503507	1
CHEMBL198243	0.0405897	0.294589	1
CHEMBL594662	0.00571195	0.712926	1
CHEMBL594907	0.000499985	0.938377	1
CHEMBL596075	0.000368676	0.953407	1
CHEMBL593058	0.000343424	0.954409	1
CHEMBL595843	0.000949466	0.901804	1
CHEMBL510907	0.0296708	0.397796	1
CHEMBL515419	0.00454027	0.739479	1
CHEMBL2024117	0.00593921	0.705411	1
CHEMBL200705	0.0838257	0.16984	1
CHEMBL319555	0.444507	0.01002	0
CHEMBL1222145	0.000126259	0.980461	1
CHEMBL3799771	0.0114845	0.57515	1
CHEMBL261526	0.00122724	0.878257	1
CHEMBL3222085	0.00187873	0.847695	1
CHEMBL2398484	0.0255194	0.418337	1
CHEMBL2377107	0.00042423	0.935872	1
CHEMBL2377101	0.000202014	0.965932	1
CHEMBL4162638	0.00121208	0.886774	1
CHEMBL2042073	0.0988152	0.13978	1
CHEMBL4170850	7.07049e-05	0.974449	1
CHEMBL4172818	0.00113633	0.883768	1
CHEMBL2323589	0.0268578	0.403808	1
CHEMBL3133070	0.0278325	0.392786	1
CHEMBL205194	0.000636344	0.922345	1
CHEMBL20681	0.00531802	0.711423	1
CHEMBL3414936	0.490207	0.00651303	0
CHEMBL601856	0.0670586	0.205411	1
CHEMBL599481	0.00292415	0.801102	1
CHEMBL1927634	0.00128279	0.883267	1
CHEMBL2151257	0.00214135	0.826152	1
CHEMBL2151127	0.00684323	0.668838	1
CHEMBL2151249	0.000904013	0.907816	1
CHEMBL593749	0.0228377	0.41483	1
CHEMBL595864	0.0093785	0.626253	1
CHEMBL607539	0.00204539	0.837174	1
CHEMBL457418	0.107603	0.120741	1
CHEMBL593216	0.0447512	0.284068	1
CHEMBL471923	0.00259083	0.81012	1
CHEMBL1945563	0.0700635	0.198397	1
CHEMBL600405	0.00987849	0.608717	1
CHEMBL1170367	0.115204	0.114729	0
CHEMBL467386	5.05035e-05	0.987976	1
CHEMBL476298	2.52518e-05	0.991483	1
CHEMBL564676	0.000439381	0.937876	1
CHEMBL455315	0.268047	0.0315631	0
CHEMBL1672616	0.00595437	0.693387	1
CHEMBL1672623	0.00261103	0.809619	1
CHEMBL1090812	0.00481804	0.731964	1
CHEMBL1089904	0.00276254	0.802605	1
CHEMBL1762508	0.000505035	0.938878	1
CHEMBL258960	0.00258578	0.81012	1
CHEMBL255939	0.00369686	0.757014	1
CHEMBL416354	0.00206054	0.837174	1
CHEMBL1672621	0.00419179	0.751503	1
CHEMBL1672625	0.0171964	0.495491	1
CHEMBL1672626	0.00887852	0.628758	1
CHEMBL3133077	0.0338374	0.349198	1
CHEMBL97549	0.00323728	0.792585	1
CHEMBL103150	0.0423472	0.320641	1
CHEMBL2377086	7.07049e-05	0.980962	1
CHEMBL2170792	0.0707352	0.20992	1
CHEMBL262363	0.0240548	0.418838	1
CHEMBL4165484	9.09063e-05	0.980962	1
CHEMBL437842	0.178636	0.0626253	0
CHEMBL405789	0.00225751	0.816633	1
CHEMBL259418	0.000797956	0.90982	1
CHEMBL455999	0.195146	0.0526052	0
CHEMBL519271	0.00380292	0.772044	1
CHEMBL236958	0.00548468	0.720441	1
CHEMBL358341	0.000888862	0.900301	1
CHEMBL3798754	0.00396453	0.747996	1
CHEMBL1650379	0.0157621	0.54008	1
CHEMBL1221507	0.0215953	0.446393	1
CHEMBL1080497	0.00644425	0.675351	1
CHEMBL1080327	0.00710585	0.667836	1
CHEMBL1081971	0.0357969	0.330661	1
CHEMBL2165802	0.00398978	0.762024	1
CHEMBL1671916	0.00669172	0.670842	1
CHEMBL602076	0.082644	0.182866	1
CHEMBL519383	0.0360696	0.328657	1
CHEMBL487372	0.0142369	0.529559	1
CHEMBL521356	0.0320445	0.353206	1
CHEMBL603748	0.0021666	0.829158	1
CHEMBL593975	0.00110603	0.892786	1
CHEMBL469963	0.0155298	0.524549	1
CHEMBL486745	0.0844974	0.160822	1
CHEMBL449575	0.0225448	0.416333	1
CHEMBL3752753	0.00163631	0.848697	1
CHEMBL595131	0.000303021	0.958918	1
CHEMBL598551	0.0280143	0.391784	1
CHEMBL595658	0.0806238	0.158818	1
CHEMBL1095490	0.000262618	0.955411	1
CHEMBL1097737	0.00253528	0.815631	1
CHEMBL1092271	0.0541196	0.26503	1
CHEMBL596460	0.0313425	0.357715	1
CHEMBL1079802	0.0539832	0.256513	1
CHEMBL1080676	0.0218882	0.455912	1
CHEMBL1099028	0.000535337	0.931864	1
CHEMBL606630	0.0290395	0.382766	1
CHEMBL462095	0.0316354	0.383768	1
CHEMBL455985	0.193878	0.0601202	0
CHEMBL596307	0.00771694	0.649299	1
CHEMBL611337	0.00170197	0.851703	1
CHEMBL595174	0.00409584	0.758016	1
CHEMBL596074	0.00438371	0.741984	1
CHEMBL4163630	0.00135349	0.866232	1
CHEMBL3093318	0.120234	0.114228	0
CHEMBL3314895	0.00112623	0.88978	1
CHEMBL3314909	0.0115502	0.581162	1
CHEMBL405027	0.0562811	0.253006	1
CHEMBL264699	0.043534	0.312625	1
CHEMBL264698	0.0233225	0.436874	1
CHEMBL392149	0.0605992	0.241483	1
CHEMBL521082	0.0987394	0.13978	1
CHEMBL515192	0.15495	0.0816633	0
CHEMBL481737	0.00144945	0.872745	1
CHEMBL471974	0.0028787	0.803106	1
CHEMBL594136	0.000353525	0.947896	1
CHEMBL235076	0.000303021	0.956914	1
CHEMBL4457917	0.000161611	0.965431	1
CHEMBL4530682	0.000974718	0.904309	1
CHEMBL4279573	0.00734826	0.651303	1
CHEMBL4285374	0.00719675	0.671343	1
CHEMBL4531815	0.00131814	0.87024	1
CHEMBL4519655	0.000131309	0.964429	1
CHEMBL506908	0.053059	0.239479	1
CHEMBL449628	0.057372	0.226954	1
CHEMBL445974	0.0537408	0.23998	1
CHEMBL481817	0.125158	0.104709	0
CHEMBL1095999	0.00510086	0.731964	1
CHEMBL2398486	0.0216711	0.452405	1
CHEMBL195410	0.00042423	0.936373	1
CHEMBL372475	0.0014545	0.863727	1
CHEMBL3317574	0.000606042	0.921844	1
CHEMBL3797433	0.00103027	0.902806	1
CHEMBL321330	0.0305092	0.36523	1
CHEMBL197682	0.00559074	0.713427	1
CHEMBL502105	0.000515136	0.928858	1
CHEMBL113189	0.0297415	0.37976	1
CHEMBL88502	0.0715281	0.208918	1
CHEMBL427178	0.019661	0.477455	1
CHEMBL195522	0.00320192	0.787575	1
CHEMBL7953	0.015242	0.505511	1
CHEMBL1096754	0.00671192	0.686874	1
CHEMBL1096998	0.000373726	0.944389	1
CHEMBL1087699	0.00310092	0.796092	1
CHEMBL1087701	0.00392412	0.767535	1
CHEMBL1671922	0.0555337	0.233467	1
CHEMBL1671918	0.0275042	0.375251	1
CHEMBL3410306	0.00251002	0.812625	1
CHEMBL1927629	0.0457259	0.306112	1
CHEMBL1927630	0.0126057	0.579659	1
CHEMBL1927631	0.0103381	0.595691	1
CHEMBL404131	0.0332313	0.371743	1
CHEMBL334224	0.00727756	0.676353	1
CHEMBL506101	0.00419179	0.751503	1
CHEMBL3753604	0.01204	0.589178	1
CHEMBL3754099	0.0136612	0.551603	1
CHEMBL3754573	0.0028282	0.801603	1
CHEMBL405901	0.0526398	0.253006	1
CHEMBL474058	0.0170045	0.507014	1
CHEMBL1097072	0.00989869	0.603707	1
CHEMBL260547	0.0691141	0.19489	1
CHEMBL16488	0.00158076	0.853206	1
CHEMBL260718	0.216594	0.0511022	0
CHEMBL259953	0.0133885	0.549599	1
CHEMBL516483	0.00977243	0.612224	1
CHEMBL461858	0.00589376	0.693387	1
CHEMBL467244	0.0132723	0.571643	1
CHEMBL373827	0.000308071	0.94489	1
CHEMBL375164	0.00468673	0.726453	1
CHEMBL3093237	0.0403877	0.308617	1
CHEMBL409915	0.0223276	0.451403	1
CHEMBL260989	0.00397968	0.764028	1
CHEMBL113228	0.0217771	0.449399	1
CHEMBL260878	0.00594426	0.693888	1
CHEMBL259130	0.0203479	0.470942	1
CHEMBL508786	0.0871994	0.168838	1
CHEMBL455849	0.0800279	0.185872	1
CHEMBL166429	0.107992	0.128758	1
CHEMBL486316	0.01254	0.561623	1
CHEMBL105913	0.00290395	0.79509	1
CHEMBL3133071	0.023272	0.437375	1
CHEMBL4562258	0.0225448	0.416333	1
CHEMBL487554	0.028085	0.39479	1
CHEMBL487572	0.0299486	0.395792	1
CHEMBL1671928	0.0774522	0.171844	1
CHEMBL65747	0.00877246	0.64479	1
CHEMBL549563	0.000974718	0.904309	1
CHEMBL560904	0.00042928	0.939379	1
CHEMBL553449	0.000116158	0.972946	1
CHEMBL259049	0.00227266	0.822144	1
CHEMBL1800864	0.0293981	0.3998	1
CHEMBL113009	0.0269184	0.405311	1
CHEMBL110698	0.0283375	0.388277	1
CHEMBL4160242	0.00185348	0.837675	1
CHEMBL104999	0.00968658	0.607214	1
CHEMBL323303	0.0101007	0.597695	1
CHEMBL3800254	0.019757	0.467936	1
CHEMBL3799848	0.0112017	0.591182	1
CHEMBL3799351	0.0129289	0.539078	1
CHEMBL3798766	0.014747	0.519038	1
CHEMBL3753698	0.0154894	0.512024	1
CHEMBL2311741	0.0064392	0.686373	1
CHEMBL408266	0.0167318	0.513527	1
CHEMBL2170790	0.0696141	0.211924	1
CHEMBL2012672	0.0279941	0.373246	1
CHEMBL331946	0.00432815	0.746994	1
CHEMBL409125	0.0029393	0.796593	1
CHEMBL464438	0.0217064	0.457916	1
CHEMBL595844	0.000388877	0.950401	1
CHEMBL593973	0.00447966	0.731964	1
CHEMBL609304	4.04028e-05	0.987475	1
CHEMBL611964	0.00107067	0.888277	1
CHEMBL551177	0.0111259	0.591182	1
CHEMBL561244	1.51511e-05	0.993988	1
CHEMBL480529	0.0589477	0.246493	1
CHEMBL4287429	0.000823207	0.907816	1
CHEMBL4288430	0.0203125	0.453908	1
CHEMBL3765818	0.00198984	0.819639	1
CHEMBL3763571	0.0211206	0.467435	1
CHEMBL3765580	0.0185146	0.462425	1
CHEMBL3764260	0.00338374	0.782565	1
CHEMBL3764697	0.00232316	0.820641	1
CHEMBL3765062	0.00503015	0.724449	1
CHEMBL3764613	0.000191913	0.965932	1
CHEMBL3764812	0.00869671	0.634269	1
CHEMBL3100164	0.00181813	0.848196	1
CHEMBL3901883	0.00792905	0.645291	1
CHEMBL3934626	0.000469683	0.93988	1
CHEMBL3898647	0.00165147	0.863727	1
CHEMBL3950142	0.000121208	0.965932	1
CHEMBL3098225	0.0280699	0.407816	1
CHEMBL4455208	0.000505035	0.933367	1
CHEMBL2398481	0.0290143	0.383267	1
CHEMBL593986	0.000151511	0.968437	1
CHEMBL593040	0.00949466	0.614228	1
CHEMBL594197	0.02156	0.446393	1
CHEMBL344706	0.0367969	0.350701	1
CHEMBL464075	0.0487915	0.291583	1
CHEMBL2322918	0.000979768	0.892285	1
CHEMBL3222067	0.00621193	0.701403	1
CHEMBL3222059	0.00738361	0.673848	1
CHEMBL3222097	0.0278476	0.373747	1
CHEMBL503376	0.00191913	0.84018	1
CHEMBL2261733	0.135319	0.0996994	0
CHEMBL556083	0.00254538	0.811122	1
CHEMBL571672	0.000176762	0.958417	1
CHEMBL4581984	0.00378776	0.764529	1
CHEMBL2030680	0.071513	0.197896	1
CHEMBL2030685	0.121385	0.113727	0
CHEMBL472684	0.0568569	0.240481	1
CHEMBL476309	0.000469683	0.930361	1
CHEMBL261176	0.0321808	0.356212	1
CHEMBL97895	0.00278274	0.799098	1
CHEMBL273578	0.0049746	0.725952	1
CHEMBL374938	0.00666141	0.676353	1
CHEMBL2377102	0.000378776	0.941884	1
CHEMBL3093320	0.116294	0.114729	0
CHEMBL188506	0.0426856	0.298096	1
CHEMBL2113046	0.0365746	0.351703	1
CHEMBL193766	0.00540388	0.707916	1
CHEMBL562421	0.00587861	0.703908	1
CHEMBL201745	0.114335	0.106212	0
CHEMBL193977	5.05035e-05	0.983968	1
CHEMBL166548	0.145738	0.0841683	0
CHEMBL7327	0.00708564	0.666333	1
CHEMBL440115	0.115098	0.10521	0
CHEMBL1726	0.0648667	0.216934	1
CHEMBL1927422	0.0625638	0.233968	1
CHEMBL583862	0.00101007	0.903307	1
CHEMBL33709	0.0117623	0.577655	1
CHEMBL316824	0.00733311	0.67485	1
CHEMBL1935743	0.00421704	0.756012	1
CHEMBL1935752	0.00776239	0.668838	1
CHEMBL200184	0.051155	0.258517	1
CHEMBL3125713	0.151728	0.0826653	0
CHEMBL1475	0.0556044	0.256513	1
CHEMBL517277	0.0108128	0.611723	1
CHEMBL146658	0.0686797	0.202906	1
CHEMBL167157	0.0673161	0.196894	1
CHEMBL1097494	0.00317667	0.773046	1
CHEMBL1096693	0.00207569	0.815631	1
CHEMBL2180919	0.0333424	0.353206	1
CHEMBL201548	0.0386352	0.312124	1
CHEMBL2151258	0.00825228	0.646293	1
CHEMBL2153624	0.156925	0.0826653	0
CHEMBL406807	0.0200802	0.456914	1
CHEMBL406714	2.52518e-05	0.987976	1
CHEMBL200012	0.123789	0.0956914	0
CHEMBL258924	0.000611093	0.929359	1
CHEMBL359463	0.0381807	0.307114	1
CHEMBL444953	0.0014646	0.859218	1
CHEMBL506250	0.00212115	0.833166	1
CHEMBL447192	6.56546e-05	0.980962	1
CHEMBL2312725	0.000277769	0.958918	1
CHEMBL2313294	0.0603568	0.221944	1
CHEMBL2313283	0.046337	0.279058	1
CHEMBL480599	0.00057574	0.922846	1
CHEMBL450341	0.423634	0.0130261	0
CHEMBL4070286	0.000297971	0.958918	1
CHEMBL260615	0.00099997	0.890281	1
CHEMBL600008	0.116714	0.117234	0
CHEMBL1090811	0.00280295	0.8001	1
CHEMBL222945	0.121168	0.0981964	0
CHEMBL3764083	0.00767148	0.660822	1
CHEMBL3222054	0.00474228	0.741984	1
CHEMBL3222108	0.000545438	0.92485	1
CHEMBL3222051	0.00474228	0.741984	1
CHEMBL3222075	0.0181409	0.485972	1
CHEMBL3217868	0.00204539	0.837174	1
CHEMBL3222063	0.00396453	0.763527	1
CHEMBL3222103	0.000782805	0.913828	1
CHEMBL2012679	0.0973455	0.142786	1
CHEMBL2012674	0.0329838	0.372745	1
CHEMBL552511	1.51511e-05	0.990982	1
CHEMBL561645	6.06042e-05	0.97996	1
CHEMBL424011	0.00718665	0.678357	1
CHEMBL2030681	0.0863661	0.176854	1
CHEMBL2030682	0.0450693	0.283066	1
CHEMBL1089131	0.00191913	0.84018	1
CHEMBL519566	0.0407967	0.330661	1
CHEMBL468506	0.0142268	0.535571	1
CHEMBL558291	0.00173732	0.836673	1
CHEMBL486140	0.11632	0.113226	0
CHEMBL2180908	0.0455946	0.278056	1
CHEMBL2180910	0.0809218	0.17485	1
CHEMBL611955	0.0190449	0.492485	1
CHEMBL594905	0.0050352	0.731964	1
CHEMBL607550	0.00126764	0.874248	1
CHEMBL595146	0.00248477	0.813126	1
CHEMBL3906827	0.0137269	0.536573	1
CHEMBL168424	0.0996232	0.143287	1
CHEMBL118164	0.00525237	0.726954	1
CHEMBL455848	0.0800279	0.185872	1
CHEMBL458232	0.0443017	0.29008	1
CHEMBL32598	0.0064897	0.674349	1
CHEMBL1927445	0.0102825	0.618236	1
CHEMBL274267	0.0162318	0.506012	1
CHEMBL3317578	0.0183732	0.483467	1
CHEMBL168892	0.00562104	0.702906	1
CHEMBL1444408	0.108658	0.112725	0
CHEMBL1946293	0.0629122	0.208918	1
CHEMBL402389	0.0107421	0.580661	1
CHEMBL402409	0.0029393	0.781563	1
CHEMBL260721	0.00109088	0.895291	1
CHEMBL389040	0.0170904	0.496493	1
CHEMBL106346	0.000792905	0.908818	1
CHEMBL1650386	0.0127067	0.579158	1
CHEMBL321441	0.000707049	0.91483	1
CHEMBL382357	0.0343171	0.340681	1
CHEMBL203797	0.00895427	0.643788	1
CHEMBL594734	0.0628213	0.209419	1
CHEMBL604896	0.0941184	0.136273	1
CHEMBL8565	0.129607	0.104208	0
CHEMBL3314878	0.00519681	0.71994	1
CHEMBL3314893	0.00152521	0.859218	1
CHEMBL3314898	0.000843409	0.904309	1
CHEMBL3314907	0.0150197	0.519539	1
CHEMBL3314911	0.00156056	0.861222	1
CHEMBL3314913	0.0165601	0.5	1
CHEMBL188436	0.00444431	0.746493	1
CHEMBL3763374	0.00532812	0.718938	1
CHEMBL3133067	0.0522004	0.255511	1
CHEMBL3770601	0.0939668	0.136273	1
CHEMBL4574105	0.0719928	0.192886	1
CHEMBL4563999	0.0113481	0.573647	1
CHEMBL4521517	0.0630637	0.216433	1
CHEMBL8966	0.00101512	0.903307	1
CHEMBL95384	0.0212822	0.42986	1
CHEMBL4466609	0.000176762	0.964429	1
CHEMBL195357	0.0314536	0.346192	1
CHEMBL382107	0.115991	0.114729	0
CHEMBL3093327	0.144688	0.0846693	0
CHEMBL3087716	0.0049847	0.727956	1
CHEMBL320805	0.00131814	0.872745	1
CHEMBL459322	0.00488874	0.728958	1
CHEMBL405567	0.0264739	0.396293	1
CHEMBL603878	0.0260346	0.400802	1
CHEMBL4059695	0.00134339	0.867735	1
CHEMBL4281640	0.00927245	0.618236	1
CHEMBL2024111	7.57553e-05	0.984469	1
CHEMBL2024114	0.000202014	0.958918	1
CHEMBL2024118	0.00151006	0.856713	1
CHEMBL2042091	0.28991	0.0255511	0
CHEMBL3100166	0.00200499	0.839178	1
CHEMBL1650385	0.020161	0.442886	1
CHEMBL1800734	0.242447	0.0400802	0
CHEMBL4283826	0.00399483	0.762024	1
CHEMBL4292571	0.00147975	0.859218	1
CHEMBL4288178	0.00213125	0.831162	1
CHEMBL4285563	0.00113633	0.883768	1
CHEMBL4063997	0.332202	0.0205411	0
CHEMBL265465	0.0492864	0.265531	1
CHEMBL261525	0.00328778	0.773046	1
CHEMBL567012	0.002106	0.813627	1
CHEMBL304009	0.0290143	0.370741	1
CHEMBL475023	0.0331909	0.348196	1
CHEMBL3739985	0.00168177	0.846693	1
CHEMBL3740141	0.00301506	0.798096	1
CHEMBL3739922	0.00170702	0.839178	1
CHEMBL272185	0.0446653	0.314629	1
CHEMBL226238	0.00914114	0.621743	1
CHEMBL226237	0.00450996	0.740481	1
CHEMBL2313278	0.325692	0.0250501	0
CHEMBL2313298	0.0890983	0.141784	1
CHEMBL2313292	0.0122875	0.570641	1
CHEMBL4521398	0.0458976	0.302104	1
CHEMBL4517303	0.0234639	0.435371	1
CHEMBL257982	0.00442411	0.752004	1
CHEMBL256344	0.00950981	0.63477	1
CHEMBL258181	0.00327263	0.786573	1
CHEMBL256361	0.00223226	0.815631	1
CHEMBL257756	0.002909	0.803106	1
CHEMBL402172	0.000767654	0.910822	1
CHEMBL261817	0.0403826	0.332665	1
CHEMBL222201	0.00546953	0.70491	1
CHEMBL262089	0.0264184	0.396293	1
CHEMBL219888	0.462764	0.01002	0
CHEMBL441707	0.0953001	0.1498	1
CHEMBL363807	0.03159	0.344689	1
CHEMBL3125715	0.106992	0.124749	1
CHEMBL2113496	0.146652	0.0881764	0
CHEMBL3763668	0.020262	0.454409	1
CHEMBL3764081	0.00339384	0.783567	1
CHEMBL39898	0.0373928	0.309118	1
CHEMBL2180914	0.052357	0.276052	1
CHEMBL2181142	0.0516045	0.278557	1
CHEMBL2180940	0.00861085	0.636273	1
CHEMBL2181158	0.0143481	0.542084	1
CHEMBL2181152	0.0577356	0.236473	1
CHEMBL3414940	0.116234	0.118737	0
CHEMBL3087715	0.00533317	0.718938	1
CHEMBL3087706	0.00330798	0.78507	1
CHEMBL3741217	0.000363625	0.940882	1
CHEMBL388459	0.0071109	0.665331	1
CHEMBL7098	0.0963456	0.150301	1
CHEMBL2377229	0.00195954	0.824148	1
CHEMBL544678	0.010232	0.622745	1
CHEMBL3740619	0.00452007	0.740982	1
CHEMBL2312988	0.0996182	0.146293	1
CHEMBL3961930	0.0549175	0.236473	1
CHEMBL3912080	0.178772	0.0626253	0
CHEMBL3414937	0.254452	0.0435872	0
CHEMBL3932413	0.000232316	0.958918	1
CHEMBL3093311	0.0586295	0.231463	1
CHEMBL3093310	0.0327465	0.337675	1
CHEMBL3093329	0.0287719	0.386273	1
CHEMBL4449436	0.000212115	0.958918	1
CHEMBL4454225	0.000409079	0.948898	1
CHEMBL168334	0.22115	0.0541082	0
CHEMBL3317576	0.000202014	0.961423	1
CHEMBL3317560	0.0036312	0.773547	1
CHEMBL405235	0.0237417	0.437375	1
CHEMBL259323	0.0440643	0.290581	1
CHEMBL411319	0.0147925	0.521042	1
CHEMBL381123	0.046741	0.277054	1
CHEMBL203998	0.0178681	0.487475	1
CHEMBL270300	0.149213	0.0831663	0
CHEMBL2313274	0.0216509	0.450401	1
CHEMBL3098228	0.0311758	0.359719	1
CHEMBL2181143	0.0680888	0.203908	1
CHEMBL2180936	0.00212115	0.83016	1
CHEMBL3087717	0.0100148	0.600701	1
CHEMBL3941632	0.00911084	0.623246	1
CHEMBL4278675	0.00115653	0.87976	1
CHEMBL1671917	0.0396604	0.304609	1
CHEMBL1671938	0.313491	0.0215431	0
CHEMBL3314896	0.000974718	0.901804	1
CHEMBL3314903	0.00283325	0.804609	1
CHEMBL3133076	0.067407	0.200902	1
CHEMBL279870	0.00518671	0.714429	1
CHEMBL557084	0.00321707	0.788076	1
CHEMBL3356373	0.000186863	0.970942	1
CHEMBL4578482	0.000156561	0.959419	1
CHEMBL4282986	0.00218175	0.81012	1
CHEMBL4286593	0.000954517	0.902305	1
CHEMBL3088343	0.00042928	0.933868	1
CHEMBL225287	0.0631041	0.221443	1
CHEMBL225233	0.0999515	0.128257	1
CHEMBL3911977	0.0113481	0.601202	1
CHEMBL3892905	0.00178277	0.842184	1
CHEMBL373317	0.0765633	0.196894	1
CHEMBL4442891	0.0144895	0.540581	1
CHEMBL3401298	0.0472107	0.275551	1
CHEMBL3125714	0.0944113	0.142786	1
CHEMBL564883	0.00173732	0.850701	1
CHEMBL3819594	0.043832	0.289579	1
CHEMBL3121723	0.0184843	0.497996	1
CHEMBL1650392	0.0414684	0.298096	1
CHEMBL3930969	0.00118178	0.886273	1
CHEMBL2347374	0.0309688	0.388277	1
CHEMBL3754353	0.00959062	0.631764	1
CHEMBL3114148	0.0146511	0.538076	1
CHEMBL203506	0.00564124	0.706413	1
CHEMBL102429	0.00242922	0.801603	1
CHEMBL4548500	0.112825	0.107715	0
CHEMBL3963278	0.00525742	0.717435	1
CHEMBL3984266	0.00332818	0.786072	1
CHEMBL1672632	0.0531398	0.241483	1
CHEMBL3694776	0.0208428	0.459419	1
CHEMBL467366	0.000378776	0.938878	1
CHEMBL468556	8.5856e-05	0.976954	1
CHEMBL476310	0.000949466	0.895291	1
CHEMBL2181140	0.0484278	0.267034	1
CHEMBL2181164	0.0343828	0.366232	1
CHEMBL3800218	0.00967142	0.62976	1
CHEMBL3088336	0.000343424	0.948397	1
CHEMBL1087998	0.00264133	0.808116	1
CHEMBL1094548	0.00209085	0.832665	1
CHEMBL3752514	0.000454532	0.943387	1
CHEMBL1278102	0.00477258	0.732465	1
CHEMBL198200	0.00665636	0.678858	1
CHEMBL3222049	0.00458572	0.737475	1
CHEMBL3222100	0.00764623	0.650802	1
CHEMBL3217878	0.00556044	0.714429	1
CHEMBL1380622	0.0347616	0.342184	1
CHEMBL1088710	0.000949466	0.895291	1
CHEMBL380176	0.0250447	0.422846	1
CHEMBL198461	0.0640132	0.216433	1
CHEMBL4530586	0.0347969	0.341683	1
CHEMBL4592185	0.00645435	0.69489	1
CHEMBL1080500	0.0225195	0.417836	1
CHEMBL1081040	0.01254	0.561623	1
CHEMBL1081041	0.0336404	0.34519	1
CHEMBL600794	0.00223226	0.824649	1
CHEMBL4563397	0.018858	0.487976	1
CHEMBL383714	0.0855681	0.161824	1
CHEMBL94830	0.00113633	0.883267	1
CHEMBL2313284	0.0232821	0.413327	1
CHEMBL2313279	0.053261	0.268537	1
CHEMBL2313297	0.0356605	0.33016	1
CHEMBL272669	0.236796	0.0420842	0
CHEMBL198054	0.00767148	0.66984	1
CHEMBL3114166	0.0414886	0.297595	1
CHEMBL125979	0.00115148	0.881263	1
CHEMBL330399	0.0243174	0.428858	1
CHEMBL68500	0.0231205	0.441383	1
CHEMBL194956	0.00624729	0.688377	1
CHEMBL3401296	0.0362918	0.328657	1
CHEMBL3401303	0.0639173	0.211423	1
CHEMBL3694775	0.0177166	0.490481	1
CHEMBL3410295	0.0260396	0.413327	1
CHEMBL3410299	0.0125249	0.562124	1
CHEMBL1099100	0.0306102	0.352705	1
CHEMBL1098444	0.031792	0.381263	1
CHEMBL4094093	0.00332313	0.78507	1
CHEMBL3087707	0.00676747	0.670341	1
CHEMBL3091711	0.137349	0.0951904	0
CHEMBL42442	0.0153228	0.514529	1
CHEMBL4458117	0.0233478	0.43988	1
CHEMBL1234591	0.259265	0.0370741	0
CHEMBL1927435	0.0646243	0.205411	1
CHEMBL2180909	0.056872	0.237976	1
CHEMBL2181147	0.037812	0.318136	1
CHEMBL3088345	0.000696949	0.925351	1
CHEMBL3828306	0.00304031	0.793086	1
CHEMBL3828479	0.000656546	0.918337	1
CHEMBL2312987	0.0425846	0.293086	1
CHEMBL595363	0.00294941	0.802104	1
CHEMBL438827	0.361242	0.0165331	0
CHEMBL363516	0.00234841	0.82014	1
CHEMBL3121721	0.0246104	0.3998	1
CHEMBL4450312	0.000308071	0.948397	1
CHEMBL3827097	0.000479783	0.935872	1
CHEMBL198760	0.0217923	0.456413	1
CHEMBL194539	0.00464127	0.735471	1
CHEMBL194860	0.0640334	0.211423	1
CHEMBL3754718	0.00780784	0.642786	1
CHEMBL517278	0.00341404	0.783066	1
CHEMBL511413	0.00513621	0.716433	1
CHEMBL516770	0.00699474	0.679359	1
CHEMBL462501	0.00727251	0.660822	1
CHEMBL460596	0.0214337	0.460922	1
CHEMBL517429	0.00230801	0.825651	1
CHEMBL468701	0.00305546	0.797094	1
CHEMBL4436453	1.01007e-05	0.998497	1
CHEMBL1671919	0.0360949	0.343687	1
CHEMBL4448894	0.00205044	0.832164	1
CHEMBL1712711	0.00368171	0.773046	1
CHEMBL3410298	0.014949	0.53507	1
CHEMBL505089	0.012338	0.551603	1
CHEMBL504495	0.0741392	0.202906	1
CHEMBL4640980	0.0107017	0.581663	1
CHEMBL2042080	0.00655031	0.688377	1
CHEMBL4474394	0.0318122	0.381263	1
CHEMBL2012673	0.0310647	0.387275	1
CHEMBL2070398	0.27487	0.0305611	0
CHEMBL1235128	0.173177	0.0701403	0
CHEMBL2042069	0.428734	0.00901804	0
CHEMBL1672619	0.015646	0.528056	1
CHEMBL3694770	0.00918659	0.640281	1
CHEMBL4546595	0.00205044	0.837675	1
CHEMBL4521115	0.00277769	0.807615	1
CHEMBL3410309	0.00173732	0.8502	1
CHEMBL1800358	0.00256053	0.799098	1
CHEMBL4067571	0.00376251	0.765531	1
CHEMBL122396	0.00410594	0.751503	1
CHEMBL112923	0.0357363	0.320641	1
CHEMBL124345	0.00162116	0.864729	1
CHEMBL1762514	0.00960577	0.608717	1
CHEMBL2070880	0.0467057	0.277054	1
CHEMBL388458	0.00192418	0.841683	1
CHEMBL438306	0.0263426	0.396293	1
CHEMBL390600	0.0233276	0.424349	1
CHEMBL226236	0.0259891	0.415331	1
CHEMBL2030684	0.159632	0.0781563	0
CHEMBL2030706	0.102128	0.132265	1
CHEMBL1367932	0.0398069	0.304108	1
CHEMBL245847	0.00810581	0.641784	1
CHEMBL195543	0.00175752	0.835671	1
CHEMBL218458	0.219195	0.0490982	0
CHEMBL1762509	0.00537357	0.706413	1
CHEMBL4436509	0.00731291	0.660822	1
CHEMBL4177249	9.09063e-05	0.97996	1
CHEMBL194452	0.00465642	0.744489	1
CHEMBL198345	0.0432765	0.29008	1
CHEMBL145623	0.0438118	0.297595	1
CHEMBL2153612	0.156925	0.0826653	0
CHEMBL3913413	0.000161611	0.964429	1
CHEMBL1762513	0.011434	0.568136	1
CHEMBL2151259	0.0049645	0.736974	1
CHEMBL2151120	0.00308577	0.777555	1
CHEMBL194290	0.00563114	0.701904	1
CHEMBL3976579	0.278461	0.0295591	0
CHEMBL321769	0.0178277	0.5	1
CHEMBL355390	0.00517661	0.717936	1
CHEMBL209831	0.00101007	0.903307	1
CHEMBL597355	0.0370544	0.322144	1
CHEMBL265212	0.0109189	0.577655	1
CHEMBL260763	0.0111562	0.591683	1
CHEMBL3754336	0.00315142	0.793587	1
CHEMBL3765449	0.000853509	0.902806	1
CHEMBL4560929	0.00433825	0.745992	1
CHEMBL3981924	0.00406048	0.754008	1
CHEMBL4279509	0.00155046	0.851703	1
CHEMBL301512	0.0278426	0.392786	1
CHEMBL4288869	0.0199842	0.444389	1
CHEMBL3797799	0.00958557	0.614729	1
CHEMBL4293398	0.0167167	0.507515	1
CHEMBL4285888	0.00953506	0.61523	1
CHEMBL4280829	0.00481804	0.728958	1
CHEMBL594271	0.0752452	0.17485	1
CHEMBL3314897	0.00184843	0.838176	1
CHEMBL2170789	0.0696141	0.211924	1
CHEMBL2170786	0.0980475	0.148798	1
CHEMBL1990267	0.0416301	0.29008	1
CHEMBL2042072	0.174803	0.0696393	0
CHEMBL188592	0.00178277	0.842184	1
CHEMBL200835	1.51511e-05	0.993487	1
CHEMBL437301	0.000388877	0.947896	1
CHEMBL204753	0.043433	0.292585	1
CHEMBL195294	0.000474733	0.93988	1
CHEMBL2070727	0.00909568	0.623747	1
CHEMBL2070717	0.0151309	0.547595	1
CHEMBL3317555	0.00118683	0.886774	1
CHEMBL22320	0.00435845	0.754008	1
CHEMBL4284595	0.0443067	0.29008	1
CHEMBL3313941	0.00455037	0.728958	1
CHEMBL3314876	0.00723715	0.677355	1
CHEMBL3314879	0.00886842	0.629259	1
CHEMBL3314883	0.00125249	0.885271	1
CHEMBL3314890	0.0131309	0.549098	1
CHEMBL3314892	0.00235346	0.824148	1
CHEMBL3314923	0.00269184	0.795591	1
CHEMBL3314926	0.00467663	0.733968	1
CHEMBL520767	0.00271709	0.809118	1
CHEMBL561168	0.0817601	0.172345	1
CHEMBL509055	0.0050049	0.722946	1
CHEMBL167001	0.00165652	0.851703	1
CHEMBL441145	0.0888256	0.142786	1
CHEMBL423082	0.00951991	0.614729	1
CHEMBL167082	0.0324334	0.377255	1
CHEMBL1411671	0.00862095	0.63477	1
CHEMBL2180934	0.00263123	0.801102	1
CHEMBL2181162	0.0108684	0.594188	1
CHEMBL2181161	0.0108684	0.594188	1
CHEMBL2180921	0.0253225	0.421844	1
CHEMBL2180920	0.102462	0.132265	1
CHEMBL3222052	0.00453522	0.739479	1
CHEMBL3222093	0.0547256	0.245491	1
CHEMBL4530036	0.00154541	0.85521	1
CHEMBL235718	0.012838	0.541583	1
CHEMBL235071	0.00363625	0.775551	1
CHEMBL4088805	0.000308071	0.957916	1
CHEMBL1081811	0.0119542	0.576653	1
CHEMBL220899	0.185858	0.0691383	0
CHEMBL375619	0.44632	0.010521	0
CHEMBL220889	0.362393	0.0160321	0
CHEMBL257757	0.00193428	0.839178	1
CHEMBL259111	0.0117724	0.563126	1
CHEMBL258901	0.0262568	0.396794	1
CHEMBL259445	0.029792	0.37976	1
CHEMBL265696	0.00613618	0.688878	1
CHEMBL260719	0.0776744	0.193888	1
CHEMBL260773	0.0936588	0.140281	1
CHEMBL406745	0.0120501	0.567635	1
CHEMBL264435	0.0184237	0.483467	1
CHEMBL109753	0.0231862	0.449399	1
CHEMBL3088335	0.000489884	0.934369	1
CHEMBL3828388	0.000823207	0.918337	1
CHEMBL122819	0.00655536	0.688377	1
CHEMBL2151251	0.00233326	0.824148	1
CHEMBL2151252	0.00135349	0.867735	1
CHEMBL2151262	0.00322717	0.788076	1
CHEMBL2151125	0.00322717	0.773046	1
CHEMBL2151132	0.00115148	0.881263	1
CHEMBL2153632	0.158803	0.0751503	0
CHEMBL2153620	0.176772	0.0726453	0
CHEMBL1625681	0.00333323	0.784569	1
CHEMBL4068548	6.06042e-05	0.98497	1
CHEMBL4079360	0.000686848	0.924349	1
CHEMBL4089735	0.000166662	0.964429	1
CHEMBL166424	0.0388574	0.313627	1
CHEMBL326319	0.0238276	0.421844	1
CHEMBL480444	0.0528873	0.271042	1
CHEMBL482011	0.15902	0.0796593	0
CHEMBL519952	0.0299132	0.378257	1
CHEMBL515190	0.0958052	0.145291	1
CHEMBL1210734	0.000555539	0.925852	1
CHEMBL1800736	0.16752	0.0766533	0
CHEMBL1800739	0.0726594	0.183868	1
CHEMBL1800782	0.173187	0.0701403	0
CHEMBL1800793	0.0694928	0.202405	1
CHEMBL1800863	0.0282567	0.388277	1
CHEMBL593217	0.0383928	0.305611	1
CHEMBL594735	0.0615183	0.237475	1
CHEMBL609603	0.00336858	0.784068	1
CHEMBL611335	0.0014848	0.860721	1
CHEMBL594000	0.000196964	0.963427	1
CHEMBL593746	0.0050554	0.726453	1
CHEMBL609308	0.00185348	0.843186	1
CHEMBL595845	0.000151511	0.968437	1
CHEMBL3929822	0.0292062	0.372244	1
CHEMBL3932655	0.0187621	0.488477	1
CHEMBL3977011	0.228064	0.0465932	0
CHEMBL3905353	0.134051	0.0961924	0
CHEMBL3677920	0.0614981	0.237475	1
CHEMBL3694777	0.0293981	0.37024	1
CHEMBL3677907	0.081144	0.161323	1
CHEMBL261482	0.119244	0.116232	0
CHEMBL3400161	0.0519732	0.277054	1
CHEMBL16724	0.00709574	0.678357	1
CHEMBL4552737	0.000404028	0.9499	1
CHEMBL262353	0.0131107	0.561623	1
CHEMBL449924	0.00418674	0.754509	1
CHEMBL410234	0.0124845	0.562625	1
CHEMBL406397	0.0220094	0.45491	1
CHEMBL603914	0.00685838	0.682365	1
CHEMBL430050	0.054261	0.264028	1
CHEMBL259338	0.0301658	0.360721	1
CHEMBL3222053	0.00460592	0.738477	1
CHEMBL3222101	0.0193681	0.46994	1
CHEMBL3222069	0.0132016	0.553106	1
CHEMBL3935610	0.000727251	0.921844	1
CHEMBL260563	0.347474	0.0195391	0
CHEMBL1927438	0.0434431	0.316633	1
CHEMBL270136	0.0382665	0.314629	1
CHEMBL195330	0.000272719	0.962926	1
CHEMBL225972	0.0268628	0.394289	1
CHEMBL409682	0.00510086	0.720441	1
CHEMBL502005	0.00224236	0.819639	1
CHEMBL2180917	0.0386655	0.339679	1
CHEMBL2180911	0.10881	0.112224	0
CHEMBL2181160	0.0102825	0.60521	1
CHEMBL2181153	0.0529832	0.253006	1
CHEMBL2180907	0.0411301	0.303106	1
CHEMBL2180924	0.041428	0.298096	1
CHEMBL196258	0.0180904	0.485972	1
CHEMBL194331	0.00513116	0.715932	1
CHEMBL193509	0.0133329	0.570641	1
CHEMBL200112	0.0465541	0.303607	1
CHEMBL518497	0.00120703	0.878257	1
CHEMBL461649	0.00590891	0.697395	1
CHEMBL516611	0.00852499	0.633267	1
CHEMBL556264	0.0750482	0.197395	1
CHEMBL513661	0.00102017	0.903307	1
CHEMBL461857	0.001404	0.865731	1
CHEMBL517418	0.0132572	0.551603	1
CHEMBL406932	0.056266	0.241984	1
CHEMBL328214	0.00129289	0.876754	1
CHEMBL408146	0.0384584	0.305611	1
CHEMBL2382439	0.00374231	0.773046	1
CHEMBL280411	0.000191913	0.972445	1
CHEMBL166500	0.00201509	0.837675	1
CHEMBL102753	0.00381302	0.771543	1
CHEMBL4168980	0.00172217	0.858216	1
CHEMBL112249	0.0273123	0.400301	1
CHEMBL116827	0.00233831	0.813627	1
CHEMBL382413	0.0263275	0.422345	1
CHEMBL261345	0.00316152	0.789078	1
CHEMBL258849	0.0117724	0.592184	1
CHEMBL196259	0.00153026	0.868737	1
CHEMBL4105350	0.000343424	0.942886	1
CHEMBL469409	0.0467562	0.278557	1
CHEMBL460799	0.00909063	0.630261	1
CHEMBL266094	0.00386857	0.766533	1
CHEMBL467035	0.0171611	0.52004	1
CHEMBL467867	0.00210095	0.831663	1
CHEMBL3087714	0.000909063	0.8998	1
CHEMBL408918	0.0240548	0.418838	1
CHEMBL3892915	0.0539681	0.239479	1
CHEMBL409112	0.0496248	0.264529	1
CHEMBL2042077	0.203024	0.0566132	0
CHEMBL2042058	0.123224	0.112224	0
CHEMBL4175631	0.00165147	0.843186	1
CHEMBL4174308	0.00100502	0.890281	1
CHEMBL4167813	0.000686848	0.917335	1
CHEMBL4529321	0.00260598	0.809619	1
CHEMBL1162942	0.0179439	0.485972	1
CHEMBL374685	0.0465087	0.303607	1
CHEMBL223846	0.0834217	0.182365	1
CHEMBL3917647	0.00445946	0.74499	1
CHEMBL3951103	0.000944416	0.902806	1
CHEMBL1650380	0.0324435	0.377255	1
CHEMBL3414939	0.175293	0.0636273	0
CHEMBL465290	0.250396	0.0395792	0
CHEMBL239230	0.0282971	0.407315	1
CHEMBL506511	0.00544933	0.720942	1
CHEMBL4582207	0.0875024	0.160321	1
CHEMBL3087713	0.00677252	0.680862	1
CHEMBL3100163	0.00436855	0.734469	1
CHEMBL114185	0.0779269	0.178357	1
CHEMBL271753	0.0809521	0.174349	1
CHEMBL406727	0.150793	0.0791583	0
CHEMBL399577	0.00542408	0.715932	1
CHEMBL198874	0.0379029	0.307615	1
CHEMBL3917889	0.00650485	0.693387	1
CHEMBL3677909	0.0821642	0.15982	1
CHEMBL3828214	0.000121208	0.976453	1
CHEMBL113518	0.111209	0.119739	0
CHEMBL1672630	0.0123128	0.584669	1
CHEMBL113412	0.0227771	0.45491	1
CHEMBL433162	0.0130148	0.537575	1
CHEMBL4559969	0.00417664	0.757014	1
CHEMBL4470683	0.00014141	0.972946	1
CHEMBL4452898	0.000651495	0.928858	1
CHEMBL4482881	0.0120956	0.565631	1
CHEMBL4547517	0.00146965	0.867735	1
CHEMBL4447113	0.000166662	0.958417	1
CHEMBL611021	0.0130602	0.554609	1
CHEMBL3410301	0.00153026	0.858717	1
CHEMBL1935762	0.00133329	0.869238	1
CHEMBL1935769	0.0121107	0.588677	1
CHEMBL1170519	0.0268123	0.402305	1
CHEMBL1800733	0.242447	0.0400802	0
CHEMBL1800738	0.0726594	0.183868	1
CHEMBL1800740	0.0726594	0.183868	1
CHEMBL4461773	0.155763	0.0761523	0
CHEMBL2180931	0.0153026	0.514529	1
CHEMBL2181146	0.0704322	0.198397	1
CHEMBL245645	0.002207	0.829158	1
CHEMBL248299	0.0112926	0.602705	1
CHEMBL2170788	0.0620385	0.236974	1
CHEMBL325350	0.0286102	0.392285	1
CHEMBL477445	0.0139592	0.538577	1
CHEMBL4127454	0.00312617	0.789078	1
CHEMBL2012676	0.0336353	0.369739	1
CHEMBL1946298	0.0457865	0.272545	1
CHEMBL2164821	0.0555438	0.233467	1
CHEMBL467246	0.0134592	0.548096	1
CHEMBL475617	0.0146864	0.513527	1
CHEMBL507426	0.00188378	0.841683	1
CHEMBL511405	0.000303021	0.959419	1
CHEMBL505787	0.00100502	0.895792	1
CHEMBL2042076	0.185651	0.0621242	0
CHEMBL4758353	0.170869	0.0761523	0
CHEMBL591999	0.254906	0.0435872	0
CHEMBL488152	0.015843	0.508517	1
CHEMBL4207286	0.000808056	0.911323	1
CHEMBL4210592	0.00490389	0.731463	1
CHEMBL4278397	0.00185853	0.842685	1
CHEMBL4295054	0.00450996	0.741984	1
CHEMBL4282137	0.00323728	0.773046	1
CHEMBL3798383	0.0539731	0.236974	1
CHEMBL9514	0.00651495	0.692385	1
CHEMBL3694785	0.0735382	0.191383	1
CHEMBL4632760	0.0248376	0.436373	1
CHEMBL4634105	0.00916134	0.622244	1
CHEMBL4632427	0.0178984	0.486473	1
CHEMBL505977	0.00609072	0.703407	1
CHEMBL604075	0.0489531	0.253507	1
CHEMBL526122	0.00359585	0.775551	1
CHEMBL3677918	0.114991	0.10521	0
CHEMBL1800786	0.0562609	0.229459	1
CHEMBL4847237	0.000959567	0.906814	1
CHEMBL261623	0.359797	0.0175351	0
CHEMBL101391	0.357979	0.0180361	0
CHEMBL1795502	0.00178277	0.844188	1
CHEMBL2165807	0.00107067	0.888277	1
CHEMBL3088344	0.000464632	0.93988	1
CHEMBL3828448	0.0106057	0.615731	1
CHEMBL194383	0.000303021	0.958918	1
CHEMBL1762640	0.036807	0.324148	1
CHEMBL405028	0.0221609	0.453407	1
CHEMBL4573063	0.0433371	0.293086	1
[truncated: 263 more rows]
