# Supplementary material for: Rapid traversal of vast chemical space using machine learning-guided docking screens
Source: Nat Comput Sci. 2025 Mar 13;5(4):301–12. doi: 10.1038/s43588-025-00777-x (PMC12021657; doi:10.1038/s43588-025-00777-x)
Supplement: Supplementary file 7 — Source data for Fig. 4a. [file 43588_2025_777_MOESM7_ESM.xlsx]

## Sheet: Fig4a
Docking score	training set	ML predictions
-74.96	6.73744e-08	7.18855e-07
-74.3104	0	3.59428e-07
-73.6608	1.34749e-07	3.59428e-07
-73.0112	0	2.87542e-06
-72.3616	6.73744e-08	3.59428e-06
-71.712	3.36872e-07	5.39141e-06
-71.0624	3.36872e-07	8.62626e-06
-70.4128	2.02123e-07	1.41974e-05
-69.7632	4.71621e-07	2.30034e-05
-69.1136	1.01062e-06	3.09108e-05
-68.464	1.14536e-06	5.73287e-05
-67.8144	1.68436e-06	8.55438e-05
-67.1648	3.09922e-06	0.000118971
-66.5152	3.63822e-06	0.000185465
-65.8656	6.53531e-06	0.000273704
-65.216	9.63453e-06	0.00039537
-64.5664	1.36096e-05	0.000575264
-63.9168	1.83932e-05	0.000842858
-63.2672	2.63434e-05	0.00120678
-62.6176	3.57084e-05	0.0017222
-61.968	4.93854e-05	0.00241122
-61.3184	6.63637e-05	0.0034054
-60.6688	9.6278e-05	0.00468568
-60.0192	0.000124643	0.0062296
-59.3696	0.000161227	0.00829379
-58.72	0.000212499	0.0112361
-58.0704	0.000287823	0.0145583
-57.4208	0.000362878	0.018368
-56.7712	0.000449656	0.0229685
-56.1216	0.000565271	0.0278073
-55.472	0.000692069	0.0327665
-54.8224	0.000816038	0.0374195
-54.1728	0.000961904	0.0415689
-53.5232	0.0011048	0.0445518
-52.8736	0.00130639	0.0465204
-52.224	0.00152037	0.0474432
-51.5744	0.00173327	0.0475631
-50.9248	0.00194031	0.0465897
-50.2752	0.00218138	0.0446952
-49.6256	0.00239085	0.0425607
-48.976	0.00262619	0.0397807
-48.3264	0.00285789	0.0371655
-47.6768	0.00305152	0.0341728
-47.0272	0.0031827	0.0312691
-46.3776	0.00334783	0.0284433
-45.728	0.00347409	0.0256374
-45.0784	0.00357131	0.023173
-44.4288	0.00362912	0.0208432
-43.7792	0.00369185	0.0187939
-43.1296	0.00365951	0.0168144
-42.48	0.00374265	0.0156975
-41.8304	0.00376576	0.014146
-41.1808	0.00381453	0.0128835
-40.5312	0.00389417	0.0116305
-39.8816	0.00404381	0.010466
-39.232	0.00422215	0.00934656
-38.5824	0.00449077	0.00837323
-37.9328	0.00488094	0.0074849
-37.2832	0.00530162	0.00676407
-36.6336	0.00594639	0.00620354
-35.984	0.00670213	0.00563726
-35.3344	0.00761128	0.00524135
-34.6848	0.00887886	0.00492631
-34.0352	0.0103486	0.0046598
-33.3856	0.0122511	0.00430648
-32.736	0.0145028	0.00408741
-32.0864	0.0169506	0.0037668
-31.4368	0.0204422	0.00351592
-30.7872	0.0241942	0.00319657
-30.1376	0.0284436	0.00290759
-29.488	0.0328276	0.00259111
-28.8384	0.0375363	0.00239846
-28.1888	0.04207	0.00217795
-27.5392	0.0460349	0.00200345
-26.8896	0.0493955	0.00183614
-26.24	0.0515392	0.00159155
-25.5904	0.0524478	0.00147599
-24.9408	0.0520307	0.00133168
-24.2912	0.0503543	0.00114442
-23.6416	0.0474198	0.000983933
-22.992	0.043744	0.000831536
-22.3424	0.0395201	0.000649845
-21.6928	0.0348414	0.000524585
-21.0432	0.0297255	0.000417835
-20.3936	0.0257406	0.000323125
-19.744	0.0215268	0.000227338
-19.0944	0.0177978	0.000176659
-18.4448	0.0145424	0.000141435
-17.7952	0.0117464	0.00011322
-17.1456	0.00938006	8.44655e-05
-16.496	0.00750153	7.40421e-05
-15.8464	0.00598109	5.8407e-05
-15.1968	0.00479375	5.19373e-05
-14.5472	0.0038113	3.7021e-05
-13.8976	0.00307456	3.36065e-05
-13.248	0.0025417	2.67774e-05
-12.5984	0.00210646	2.06671e-05
-11.9488	0.0017648	1.72525e-05
-11.2992	0.00147887	1.6354e-05
-10.6496	0.00126071	1.41974e-05
