# Supplementary material for: Rapid traversal of vast chemical space using machine learning-guided docking screens
Source: Nat Comput Sci. 2025 Mar 13;5(4):301–12. doi: 10.1038/s43588-025-00777-x (PMC12021657; doi:10.1038/s43588-025-00777-x)
Supplement: Supplementary file 8 — Source data for Fig. 5b and c. [file 43588_2025_777_MOESM8_ESM.xlsx]

## Sheet: Fig5b
D2R score	A2AR score
10000	10000
-34.26	-32.73
-16.34	6.46
-32.83	-30.02
-22.94	-29.12
-19.22	-15.49
-18.96	-12.49
-32.87	-41.17
-7.55	-10.97
-34.02	-49.57
-33.7	-33.3
-23.76	-18.23
-24.92	-25.43
-22.75	-8.7
-25.85	-39.59
-33.52	-37.91
-33.14	-39.26
-24.69	-14.27
-13.58	-7.42
-11.25	-11.63
-38.16	-19.16
-25.83	-24.91
-27.72	-25.98
-23.71	-8.23
-33.31	-50.31
-9.06	-21.41
-29.08	-29.77
-23.68	-24.6
-20.25	-9.35
-17.5	-3.2
-26.9	-25.05
-29.93	-25.04
-21.76	-10.97
-24.03	-3.57
-29.01	-25.08
-22.39	-18.49
-32.71	-19.85
-27.35	-12.43
-17.59	-14.46
-25.54	-20.01
-27.22	-21.98
-27.73	-17.76
-24.55	-25.2
-20.15	-6.07
-42.92	0.38
-13.53	26.19
-21.78	-24.95
-22.85	-19.37
-37.1	-33.28
-38.07	-41.49
-26	-16.78
-34.09	4.63
-34.67	-26.03
-18.45	-14.93
-29.72	-31.74
-30.14	-30.8
-32.15	-41.24
10000	10000
-31.97	-23.91
-29.05	-18.26
-19.77	-7.05
16.7	5.84
-21.9	18.64
-16.01	-14.5
-10.44	5.9
-24.47	-38.65
-29.31	-34.58
-27.17	-26.56
-27.81	-18.16
10000	10000
-29.55	-27.87
2.07	-3.26
-32.68	-25.4
-33.02	-22.93
-32.27	-22.44
-24.21	-28.9
-21	-25.03
-45.05	-31.29
-23.98	-2.48
-32.11	-26.02
-38.76	-36.92
-17.87	-19.69
10000	169.88
10000	10000
-34.28	-33.82
-24.9	-7.32
20.93	24.15
4.32	-0.88
-36.2	-31.25
-37.67	-22.12
-23.43	-22.63
-32.98	-25.77
-22.92	10.22
-22.96	-21.23
-24.26	-30.44
-13.02	7.37
-0.37	52.18
4.71	9.63
-27.07	-23.5
10000	10000
-28.98	-29.27
-27.68	-14.26
-30.44	-16.1
-28.7	-22.33
-27.15	-35.37
-18.72	-7.37
-25.97	-25.04
-27.43	-32.69
-33.68	-34.23
-27.26	-36.18
-18.66	-13.04
-22.15	-16.83
-32.98	-16.9
-20.67	-13.09
-28.4	-22.15
-32.56	-20.52
-30.9	-40.26
-16.24	0.26
-25.07	-30.02
-18.55	9.67
-28.42	-36.75
-26.55	-16.99
-25.26	-23.38
-27.82	-28.98
-23.08	-7.65
-29.14	27.43
-33.28	-30.81
-33.89	-36.04
-16.25	-12.35
-29.39	-29.97
-30.77	-25.81
-21.27	35.23
-23.86	-41.16
-27.06	-17.32
-43.56	-16.06
-18.11	-7.67
-33.84	-39.97
10000	10000
-32.63	-23.55
-16.51	-0.87
-30.22	-47.41
-23.15	-13.21
-25.41	-16.65
-38.88	-26.28
-27.25	-27.06
-28.69	-22.79
-27.4	-7.79
-19.9	-8.03
-31.38	-24.04
-10.84	49.57
-35.85	-35.63
-26.41	-21.81
-31.38	-15.5
-13.61	35.98
-21.57	-13.44
-35.94	-34.82
-17.76	9.47
-27.85	-34.13
-13.09	0.69
5.85	1.49
10.09	10.79
-13.79	14.55
-18.58	-8.37
-35.27	-12.37
-29.05	-18.52
-33.32	-30.93
-23.26	-18.51
-23.48	-10.49
-26.9	-31.91
-25.26	-19.54
-15.88	-30.97
-29.56	-36.06
-22.49	-15.28
-21.81	-6.34
-30.39	-15.96
10000	45.79
10000	10000
7.85	4.76
-15.63	20.87
-24.27	-7.61
-17.53	-1.52
-20.99	-24.84
-27.38	-11.55
-28.71	-35.01
-23.73	-9.95
-32.53	-20.43
-29.33	-32.49
-32.87	-9.09
-17.67	9.3
-17.68	24.89
-22.77	-14.8
-20.03	7.29
-21.32	-20.55
-24.82	-17.6
-20.11	-9.7
-34.95	-22.14
-28.03	-35.92
-40.57	-31.21
-9.39	-21.35
-22.26	-4.52
-24.01	-35.59
-13.23	-13.32
-24.17	-13.15
10000	10000
-28.72	-17.77
-30.79	-26.47
-36.74	-6.4
10.2	8.73
10000	-1.95
-22.8	-17.27
-12.88	-13.28
11.3	-26.83
-28.71	-22.82
-28.37	-31.06
-30.76	-37.13
-26.76	-19.6
-39.64	-23.12
-20.89	-22.03
-34.42	-33.49
-31.41	-34.56
-44.76	-12.24
-31.47	-17.05
-29.2	-30.3
-32.6	-30.14
-21.34	-11.56
-3.01	-30.58
-43.66	-28.55
-33.76	-25.24
-24.55	-25.88
-26.67	-29.75
-22.58	-9.47
-20.8	-20.3
-29.64	-26.5
-22.91	-17.8
10000	10000
28.86	26.15
-26.81	-30.5
-19.13	-20.03
-29.86	-28.56
-24.21	-10.77
-46.88	-20.12
-22.74	-8.17
-24.71	-29.2
-20.99	28.5
-14.81	22.99
-42.01	-20.46
-26.17	-7.64
-22.46	-6.94
-27.49	-39.43
-26.19	-3.63
-22.27	-14.45
10000	10000
-10.03	9.64
-29.82	-34.5
-39.27	-28.94
-20.6	-14.21
-27.27	-15.03
-29.22	9.81
-31.69	-35.84
10000	10000
-19.6	-20.85
-28.58	-31.13
-28.87	-21.91
-27.03	-9.06
-29.86	-22.25
-35.7	-50.55
-23.08	-11.86
-31.57	-26.02
-26.42	-12.82
-19.73	-16.79
-25.22	-18.23
-23.95	-16.67
-30.73	-44.57
-2.83	-6.72
-32.7	-34.84
-24.9	-28.94
-31.1	-40.72
-12.07	-3.84
-25.39	-20.59
-53.27	-30.95
-27.02	-16.81
-29.94	-31.27
10000	-22.71
-24.67	-36.76
-26.24	-20.3
-18.29	8.47
-10.61	6.22
-32.75	-16.07
-30.35	-27.31
-28.05	-26.38
-19.51	-4.02
-31.08	-33.06
-30.96	-21.28
-29.56	-36.82
-30.29	-11.95
-27.08	-19.17
-31.83	-27.39
-45.26	-17.61
-17.41	-17.92
2.34	0.43
-35.4	-29.24
-25.15	-34.64
-27.57	-17.11
-28.33	-27.35
-28.23	-22.59
-21.52	-15.09
-46.88	-32.37
-27.34	-16.31
-27.78	-28.4
-23.21	-7.53
-38.73	-29.76
-25.31	2.37
-22.47	-18.74
-17.16	-26.01
-35.81	-42.55
-21.17	-1.85
-23.25	-21.66
-16.73	-24.02
-30.75	-29.55
-13.85	-23.52
-26.34	-30.71
-23.6	-10.01
-27.37	-25.88
-39.18	14.29
-26.71	-31.05
-30.31	-28.02
-29.79	-14.99
10000	10000
-20.43	-24.64
-35.74	-29.24
-34.68	-29.38
-31	-32.47
-12.55	10.3
-26.8	-4.27
-29.2	-35.62
-17.95	-19.76
-36.52	-35.83
-28.28	-35.03
10000	52.28
-18.59	-3.15
-44.98	-18.27
-34.42	-16.27
-12.42	-10.29
-27.31	-28.22
-32.28	-36.96
-24.11	-4.91
-27.63	-38.22
-23.74	-22.5
-26.09	-17.06
-19.2	-11.65
18.47	8.07
-37.37	-17.05
-18.57	-23.09
-26.42	-20.72
-10.11	31.28
-20.98	-6.79
-31.43	-21.16
-17.54	10.55
-1.01	24.54
-23.09	-6.52
-42.74	-7.08
-28.31	-7.56
-0.49	8.66
-19	-19.6
-6.97	1.03
-26.42	-21.14
-27.81	-14.14
-24.58	-11.23
-7.12	-20.21
-43.85	-44.46
-17.16	-12.41
-31.18	-32.63
-31.45	-31.22
10000	10000
-17.39	-31.47
-55.2	-31.44
-31.55	-31.26
-30.75	-32.31
-30.87	-12.35
-27.79	-19.38
24.71	-3.9
-33.69	-0.4
10000	10000
-26.75	-29.02
-29.15	-12.69
-16.68	-21.24
-13.42	-15.21
-33.77	-20.32
-36.45	-45.09
-25.81	-17.23
-28.33	-22.55
-28.53	-3.11
-30.39	-16.87
-44.27	-14.66
-27.62	-15.1
-34.09	-41.05
-18.51	-20.2
-24.62	-37.3
-28.6	-54.28
-17.14	-8.94
-26.8	-26.89
-28.75	-11.87
-24.96	-24.32
-25.18	-18.74
-37.67	-23.93
-22.86	-17.05
-24.71	-14.99
-27.12	-24.68
-22.97	-23.02
-20.7	-10.98
-24.14	-22.46
-17.81	-9.94
-38.27	-23.34
-20.53	-10.61
-7.88	-5.59
-36.21	-0.3
-23.01	-29.74
-35.37	-24.09
-22.89	-21.22
-17.93	-12.26
-17.32	-11.11
-33.35	-14.08
-33.65	1.61
-18.98	-10.4
-27.17	-21.93
-20.88	-5.89
-21.85	-8.28
-32.98	-33.74
-25.84	-23.1
-31.71	-25.54
-30.21	-24.34
-21.7	-19.55
-44.61	-33.78
-42.25	-24.38
-30.72	-33.67
2.54	16.17
-26.19	-41.62
-13.86	-28.09
-15.91	-26.77
10000	10000
-23.05	-20.16
-37.54	-12.81
-31.38	-52.94
-28.39	-17.19
-20.12	-7.55
-18.19	-32.23
10000	32.68
-30.04	-6.75
-29.82	-43.32
-22.39	-15.65
10000	10000
-38.66	-9.91
-21.26	-22.81
-25.16	-31.69
-28.9	-17.55
-22.11	-12.68
-21.59	-10.41
-24.52	-41.28
-21.72	-27.98
-35.13	-21.23
-36.96	-13.07
-24.38	-32.52
-13.19	38.58
-37.99	-14.49
-27.06	-21.74
-31.23	-21.76
-20.73	-24.34
-6.07	66.08
10000	259.69
-18.07	14.61
-26.99	-15.26
-26.55	-30.78
-28.18	-25.75
-27.37	-12.39
-26.21	-18.77
-15.82	-22.33
-46.86	-25.93
-33.69	-32.08
-21.73	-24.94
-22.86	-14.56
-24.15	-38.68
-30.46	-26.84
-38.17	-22.03
-32.18	-24.71
-17.87	8.78
-24.57	-12.65
-42.03	-25.87
-28.88	-29.41
-33.65	-35.34
-28.65	-14.1
-19.19	-31.59
-24.12	-21.29
-22.77	-16.1
-32.73	-28.12
-15.21	-6.01
2.12	-17.85
-30.4	-12.12
-34.65	-17.32
-37.98	-18.66
-34.67	-32.14
-32.93	-24.94
-23.9	-17.37
-29.23	-31.63
-36.65	-36.62
-21.1	6.98
-25.71	-18.66
-23.18	-23.28
-29.01	-37.98
-25.41	-19.38
-22.51	-23
-21.34	-22.69
-32.55	-27.55
-25.9	-27.8
-21.96	-0.09
-39.41	-18.15
-34.81	-26.72
-33.23	-29.27
-37.77	-5.57
-17.94	-8.72
-22.87	-4.99
-34.34	-37.08
-32.18	-38.36
-23.98	-8.51
-32.01	-28.85
-23.53	-31.12
-25.14	-26.51
-21.65	-23.01
-24.49	-12.87
-26.27	-24.01
-22.2	-6.55
-40.82	-41.69
-18.61	-20.22
-22.43	-25.89
-43.01	-42.38
-19.57	-13.67
-21.5	-14.89
-33.08	-41.5
-26.26	-20.45
-26.36	-29.7
-19.35	-3.48
-13.89	1.1
-30.27	-24.21
-22.56	-12.3
-34.63	-30.64
-40.96	-23.93
-38.79	-28.92
-17.59	-11.56
-14.9	-13.25
-29.06	-18.76
-32.78	-33.26
-17.63	-14.96
-18.28	-14.74
-29.11	-24.15
-28.93	-26.25
-25.15	-28.86
-26.21	-31.23
-27.17	-19.91
-16.67	-15.83
-11.75	24.71
-24.88	-12.9
-20.72	-18.13
-28.77	-37.03
10000	10000
-39.28	-1.23
-16.3	-10.4
-30.84	-29.9
-32.49	-35.97
-14.63	-15.61
-18.93	-18
-25.31	-37.42
-27.83	-27.86
-29.79	-26.39
-41.59	-31.21
11.27	8.61
-11.92	-20.53
-13.92	-19.84
-22.4	2.95
-25.98	-32.44
-20.68	-21.75
-25.14	-20.55
-40.85	-34.65
-27.58	-11.29
-26.1	-25.18
-25.77	-10.61
10000	10000
-30.09	6.15
-43.72	-19.83
-17.65	-26.54
-31.8	-3.63
-26.77	-14.36
-24.97	-25.02
-23.57	-8.65
-28.08	-17.45
-38.89	-24.59
-32.76	-28.42
-18.28	6.67
-35.6	-23.35
-36.04	-32.55
-13.39	-22.9
-29.25	-28.66
-26.6	-31.57
-21.78	-11.58
-35.03	-22.71
-33.21	-34.72
-36.5	-31.12
-23.91	-25.56
-24.46	-23.18
-29.26	-30.42
-23.87	-13.97
-25.82	-28.44
-20.5	-22.41
-22.74	-11.45
-28.68	-22.75
-38.3	-31.89
-30.94	-31.51
-27.77	-13.1
-25.22	-18.66
-34.23	-27.94
-32.47	-27.18
-25.01	-20.07
-21.36	7.72
-25.15	-16.14
-30.56	-12.77
-21.71	-21.62
-19.93	-3.48
-38.67	-5.89
-30.65	-27.34
-18.43	-14.37
-29.38	-24.69
-31.48	-26.68
-24.67	-35.53
-32.55	-29.41
-16.55	-13.8
-11.65	30.38
-30.47	-1.33
-24.8	1.13
-17.38	-24.68
-42.67	7.01
-24.04	-27.51
-22.51	-19.26
-7.28	6.44
-23.61	-14.61
-31.55	-22.54
-28.04	-28
-8.9	19.89
-28.64	-32.26
-27.1	-23.27
-25.28	-27.04
-32.96	-19.57
-33.96	17.83
-28.95	-25.13
-19.76	-21.19
-28.37	-19.26
-28.61	-8.92
-39.44	-24.17
2.36	-21.2
-29.85	-28.86
-31.55	-36.53
-3.28	16.85
-15.88	21.21
-26.64	-20.78
13.47	10000
-28.27	-30.33
16.81	56.26
-25.51	-13.78
-24.32	-14.43
-26.46	-25.5
-11.21	-8.17
-21.75	-38.01
-30.41	-9.78
-32.9	-17.85
-21.32	-8.98
-29.28	-32.06
-20.26	-16.31
-28.4	-14.94
-6.32	22.94
-22.15	-18.21
-20.19	-14.49
-30.28	-45.56
-23.24	-23.13
-25.65	-23.01
-26.62	-13.52
-19.48	-12.91
-31.79	-14.13
-32.41	-39.2
-18.15	-20.61
-29.39	-30.62
-32	-25.14
-32.11	-32.46
-24.36	-32.05
-25.1	-33.64
-7.75	-16.61
-35.21	-20.86
-20.2	-15.6
-27.29	-28.83
-20.88	-6.29
-35.47	-53.79
-35.26	-31.64
-19.62	-15.83
-20.31	-17.68
-24.32	-21.55
-25.58	-28.61
-17.81	-10.71
-31.05	-28.08
-17.06	-9.95
-23.8	-24.46
-21.94	-8
-16.97	-3.32
-30.91	-7.12
-29.31	-21.42
-27.94	-22.56
-33.34	16.04
-25.27	-20.75
-35.9	-32.22
-26.07	-34.05
-32.6	-16.98
-20.36	-27.2
-23.99	-10.8
-24.71	-29.88
10000	10000
-26.4	-33
-24.86	21.35
-28.42	-19.45
-21.04	-25.49
2.37	55.06
-35.61	-37.94
-44.52	-26.22
-29.5	-32.08
-29.46	-13.37
-30.82	-23
-38.55	-12.65
-24.45	-16.65
-31.67	-21.36
-22.75	-11.18
-25.77	-26.24
28.71	35.47
-33.35	-8.52
-25.65	-28.52
-25.54	-19.29
-15.47	-21.53
-21.68	-30.73
-42.53	-21.21
-8.86	-3.45
10000	10000
-28.06	-4.66
-29.65	-28.09
-38.57	-40.08
-29.01	-11.43
-21.05	6.11
-27.22	-24.98
10000	10000
-17.44	-18.83
-25.77	-15.76
-48.46	-22.03
-17.17	-10.13
-25.6	-27.4
-23.45	-23.23
-30.59	-8.24
-30.82	-35.78
-27.58	25.49
-39.35	-45.1
-21.13	-2.04
-37.9	-34.62
-24.96	-6.16
-19.56	-16.9
-32.51	-28.71
-25.17	-22.22
-30.44	-27.62
-43.56	-17.67
-9.71	-15.34
-26	-29.45
-29.78	-25.22
-24.6	-30.49
-26.21	-6.88
-25.5	-15.56
-31.96	-23.93
-38.46	-9.3
-27.68	-24.13
-38.12	-39.71
-47.55	-21.37
-28.65	-32.23
-27.84	-29.2
-17.5	-3.03
-54.49	-39.05
-26.32	-21.97
-29.55	-37.79
-23.72	-16.67
-25.65	3.39
-29.88	-30.01
-23.95	-27.66
-26.42	-29.35
-24.69	-17.45
-32.6	-22.03
-32.31	-23.52
-25.9	-18.34
-25.45	-23.13
-34.56	-32.89
-26.99	-26.73
-32.85	-37.22
-29.09	-27.82
-28.68	-34.52
-26.76	-32.51
-24.77	-16.28
-40.98	-19.01
-23.15	-12.93
-18.65	-2.74
-31.54	-20.4
-22.75	-17.14
-29.55	-42.6
-24	-11.27
-22.94	-27.86
-41.97	3.14
-27.8	-18.55
-14.72	-13.39
-25.5	-29.18
-30.9	-27.28
-20.11	12.61
-30.15	-31.17
-29.28	-25.12
-25.27	-19.94
-0.64	1.26
-12.5	-22.86
-25.31	-9.96
-14.23	1.16
-21.76	-6.3
-36.76	7.75
-29.16	-18.76
-22.83	-21.93
-24.99	-33.73
-36.25	-32.75
-6.8	-17.72
-30.24	-30.14
-28.58	-26.42
-23.38	-10.79
-19.06	12.55
-25.47	-22.62
-31.73	-24.48
-38.86	-34.67
-0.26	45.59
-14.68	-23.84
-31.4	-19.74
-21.15	-5.52
-36.07	-24.08
-30.72	-28.21
-30.54	-8.51
-20.9	-31.63
-28.96	-26.7
-17.22	-8.52
-23.53	-16.4
10000	10000
-34.64	-15.15
-29.45	-31.03
-30.97	-25.22
-17.44	8.9
-48.02	-34.48
-30.62	-2.35
-32.7	-25.62
-30.6	-14.2
-17.75	-11.86
-14.82	-12.18
-31.1	31.79
-32.36	-35.8
-32.61	-35.59
-34.88	-22.23
-47.16	-24.39
-23.91	-22.24
-22.34	-13.9
-46.06	-26.73
-31.56	-40.88
-25.26	-25.02
-22.02	-11.3
-28.29	-20.82
-34.97	-34.08
-40.79	-22.43
-22.18	3.03
-1.24	15.93
-27.43	-15.92
10000	10000
-23.81	-44.71
-18.58	9.09
8.39	-8.18
-22.74	-16.03
-24.73	-22.09
-31.44	-23.45
-16.59	-34.41
-23.8	-7.99
-26.85	-24.27
-14.47	-27.96
-46.42	-22.23
-6.31	-16.77
-32.49	-25.95
10000	10000
-25.95	-17.51
-25.36	-23.33
-30.78	-26.87
-23.72	-36.89
-33.06	-11.39
-29.51	-22.69
-9.11	-24.12
-30.28	-18.59
-26.5	-23.13
-24.87	-20.68
-30.49	-15.66
-25.72	-35.66
-29.28	-18.14
-32.07	-17.56
-35.34	-26.95
-24.48	11.85
-26.89	-27.7
-31.41	20.09
-10.43	47.51
-28.69	-29.09
-30.96	-37.97
-17.68	-11.38
-24.85	-6.21
-32.85	-26.23
-28.81	-27.89
-25.24	-1.75
-36.6	-31.85
-24.26	-28.8
-23.03	-33.03
10000	10000
-25.38	-18.95
-23.68	-22.53
-26.04	-20.82
-31.59	-18.6
10000	10000
-26.46	-13.62
-17.97	-16.28
-23.3	0.86
-27.81	-19.23
-20.11	-14.01
-23.33	-32.13
-18.43	-13.6
-25.65	-42.23
-27.16	-18.54
-19.08	1.16
-27.52	-36.75
-32.91	-56.38
-24.71	-13.32
-26.16	-27.36
-25.75	-28.2
-31.57	-37.77
-30.49	-48.68
-26.02	-16.56
-31.4	-37.25
-30.75	-20.65
-24.25	-28.82
-27.98	-27.4
-22.97	-28.57
-29.44	-28.86
-26.31	-16.28
-12.2	-12.33
-15.09	-15.33
-22.32	47.47
-25.4	-30.28
9.33	15.3
-0.23	-15.04
-11.96	1.07
-26.74	-17.76
-38.74	-25.84
-27.91	-33.18
-18.97	2.35
-25.35	23.43
-20.53	-8.31
-22.93	-13.9
-21.17	-10.77
-27.54	-16.08
-36.88	-26.01
-19.8	-14.27
10000	10000
1.85	12.3
-22.2	-28.18
12.33	11.08
-29.74	-35.47
-26.91	-24.03
-32.98	-26.98
-27.41	-19.52
-31.13	-40.18
-22.81	-13.14
-29.57	-4.94
-23.57	-31.5
11.32	3.6
-21.94	-11.52
-26.23	-14.75
-28.05	-25.15
-21.56	-23.03
-24.39	-30.1
-17.46	-21.81
-20.48	-23.05
-26.56	-21.25
-2.97	-18.55
-24.42	-23
-16.39	-7.3
-25.82	-16.59
-24.75	1.62
-17.52	-6.45
-42.51	-20.25
-24.99	-34.93
-1.11	-23.31
10000	-2.17
10000	10000
-4.65	-19.15
-24.71	-7.96
-15.64	20.71
-44.21	-13.96
-29.34	-37.82
-23.62	-13.35
-21.37	-33.56
-16.47	-31.27
-20.93	-25.3
-43.2	20.18
-22.78	-12.57
-26.89	-28.1
-32.75	-46
-29.59	-32.96
-22.27	16.69
-30.93	-23.45
-21.64	-14.52
-34.27	-25.35
-19.16	-24.49
-24.66	1.03
-29.74	-46.7
-23.52	-25.83
-26.11	-23.74
-23.3	-18.25
-22.03	0.75
-20.83	-24.73
-22.92	-17.27
-24.83	-34.86
-24.7	-5.17
-29.79	3.64
-34.3	-0.95
-21.91	-13.33
-37.85	-38.99
-29.56	-23.2
-28.11	-20.38
-27.47	-16.44
-30.36	-23.57
-29.98	-19.63
10000	-15.28
-31.31	-21.01
-29.27	-31.22
-26.39	-28.69
-25.06	-16.32
-26.67	-33.81
-27.4	-25.22
20.84	27.46
-14.72	-23.6
-27.64	-37.33
-28.36	-8.6
-24.66	-23.99
-33.75	-17.16
10000	10000
-2.18	-1.56
-27.27	-21.05
-27.94	-18.82
-28.46	-30.36
-27.83	-5.36
-25.09	-25.72
-28.15	-25.06
10000	-10.67
-31.02	-17.82
-26.85	-10.5
-26.38	-14.08
-30.81	-24.47
-34.25	-21.3
-4.05	6.55
-23.03	-11.43
9.42	8.77
-27.85	-39.93
-13.49	20.95
-17.16	-11.49
-11.1	-26.64
-22.85	-26.4
-25.81	-15.58
-17.41	-7.09
-31.89	-32.05
-16.44	23.22
-46.48	-30.44
-27.26	-24.88
-27.58	-26.96
-25.77	-29.12
-22.52	-10.07
-28.43	-30.02
-29.44	-26.18
-28.62	-25.15
-35.66	-25.58
-24.12	-22.12
-26.94	-24.75
-23.89	-14.49
-17.35	-19.41
-19.84	-11.9
-37.95	-29.44
-18.96	-6.49
-27.57	-36.8
-28.95	-24.35
-47.93	-19.76
-43.91	-27.17
-29.68	-29.05
-47.9	-31.03
-32.52	-31.61
-16.16	-9.24
-19.67	-11.34
-31.04	-35.12
-41.46	-26.24
10000	10000
-28.6	-28.52
-21.82	-5.43
-23.5	-20.04
-25.1	-14.44
-22.53	2.63
-21.3	-38.7
-26.22	-37.45
-43.07	-24.24
-28.24	-30.82
-22.67	-3.11
-25.1	-22.91
-6.28	-7.48
-19.32	15.58
-14.93	-0.59
-28.43	-22.8
-21.82	0.08
-22.54	-13.06
-19.59	-14.44
-24.37	-29.45
-27.35	-25.88
-19.86	-20.9
-43.67	-15.49
-27.9	-26.76
-27.64	-15.93
-31.23	-25.57
-19.8	-17.63
-9.74	-11.25
-16.14	-2.91
-23.29	-30.36
10000	10000
-28.02	-24.13
-37.82	-15.01
10000	10000
-31.44	-33.75
-38.18	-31.58
-26.2	-28.32
-30.23	-48.47
-26.79	-35.9
-23.05	-30.95
-25.08	-14.67
-23.77	41.76
-27.15	-31.05
-16.89	-3.52
-32.08	-22.44
-24.51	-41.06
-25.06	-15.86
-31.39	-26.77
-24.83	-34.71
-26.65	-11.88
-18.04	-12.31
-16.32	-8.52
-29.11	-21.98
-30.29	-25.27
-17.37	-23.16
-18.3	-34
-30.19	-26.65
-26.08	-20.93
-16.52	-1.95
-39.04	-13.01
-25.54	-20.61
-21.21	-15.53
-27.45	-15.75
-18.16	-12.96
-23.6	-22.48
10000	10000
-36.72	-20.74
18.42	13.75
-25.92	-31.9
-21.36	-22.59
-22.64	-15.83
-26.6	-19.34
-12.21	-6.27
-23.14	-16.37
-28.67	-23.5
-31.19	-19.96
-24.69	-18.61
-25.92	5.53
-23.94	-15.52
-39.38	19.81
-15.42	-16.43
-23.38	-25.08
-33.24	-25.81
-23.72	-15.54
-26.14	-25.53
-25.7	-36.38
-17.86	13.49
-17.36	-12.48
-27.02	-22.48
-17.83	-10.83
-8.16	-26.74
-35.9	-24.5
-29.46	-24.58
-7.3	-15.3
-32.35	-30.01
-25.1	-38.78
-11.76	-16.65
-29.24	-23.49
-27.41	-23.07
-23.45	-29.22
-48.06	-31.97
-26.53	-22.66
-34.41	-6.79
-31.65	-43.99
-18.44	-19.58
-34.76	-0.55
-23.75	-22.21
-26.42	-26.48
-37.05	-29.07
-24.45	-15.87
-14.79	-17.14
-28.15	-23.74
-25.52	-21.09
-12.18	12.91
-28.84	-26.09
-23.17	-17.5
-34.2	-22.86
-19.76	-23.13
-28.97	-17.56
-42.19	-26.41
-31.87	-19.86
-26.84	-22.31
-24.01	-13.4
-22.61	-45.16
-21.21	-26.99
-26.72	-19.4
-8.73	29.71
-22.44	-20.96
-5.55	20.49
-19.72	-9.24
-26.84	-17.24
-33.27	18.91
-34.1	-15.6
-26.59	-21.85
-16.72	-15.28
-23.98	-21.12
-28.28	-23.26
-22.09	-10.25
-32.65	-6.62
-27.25	-28.97
-26.28	-21.1
-27.94	-39.47
-35.7	-27.16
-21.69	-23.96
-30.5	-40.26
-14.46	-19.74
-16.59	-18.58
-27.91	-20.91
-26.67	-21.69
-31.95	-17.21
-20.32	0.01
-29.39	-38.81
-28.9	-31.37
-44.94	-7.31
-27.03	-35.75
-16.96	22.59
-29.36	-30.64
-35.1	-15.04
-4.81	-1.73
-14.65	-14.37
-22.3	-16.87
-23.82	-11.05
-29.04	-29.16
-28.14	-31.95
-32.45	-35.06
-33.37	-19.17
-25.76	-28.83
-32.76	-25.05
-26.26	-31.71
-23.75	-18.43
-14.27	2.62
-20.99	-27.45
-34.97	-26.78
-34.99	-37.21
-28.68	-33.47
-26.12	-15.67
-36.38	-24.32
-30.89	-17.49
-25.86	-28.73
-31.17	-26.03
-27.3	-32.98
-23.33	-24.05
-25.43	-18.95
-30.96	-36.17
-25.74	-18.16
-20.01	-11.75
-48.68	-35.32
-28.5	-25.17
-28.07	-22.08
-28.79	-41.54
-28.82	-38.87
-27.2	-31.42
-5.01	-6.71
-32.22	-27.8
-20.48	-9.27
-37.15	-18.54
-10.96	13.55
-30.84	-27.58
-39.89	-8.3
-28.42	-18.99
-23.59	-17.21
-14.03	26.5
-27.12	-30.78
-32	-17.82
-28.15	-18.05
-19.13	-29.36
-16.52	-31.51
10000	10000
-28.13	-19.74
-25.66	-20.95
8.77	14.2
-23.91	-17.1
-27.44	-12.57
-43.82	-47.31
-34.9	-51.36
-26.54	-34.04
10000	36.82
-27.64	-27.59
-20.55	-17.81
-23.64	-26.48
18.34	18.76
-29.36	-20.84
-31.82	-21.8
9.24	6.84
-21.41	-12.85
-26.28	-29.23
-19.43	-11.81
-24.91	-14.16
-26.27	-23.34
-39	-8.16
-24.32	-22.86
-14.46	-16.28
-37.02	-4.11
10000	10000
-18.21	-1.61
-23.89	-17.28
10000	10000
-8.34	-6.83
-29.43	-19.53
-33.22	-32.79
-24.23	-4.95
2.79	-1.25
-29.24	-22.85
-50.75	-20.71
-19.28	-11.75
-30.17	-26.02
-24.2	-19.62
-21.57	-23.22
-28.81	-25.49
-32.33	-37.07
-20.39	-24.55
-24.69	-18.85
5.71	1.81
-53.97	1.53
-18.5	-10.06
-23.67	-30.24
-25.02	-21.59
-26.85	-19.48
-14.91	-16.44
-22.68	-17.91
-36.27	-25.96
-29.63	-42.05
-28.83	-32.7
-23.68	-10.31
-26.23	-7.3
-49.8	-21.85
-21.92	-13.7
-29.19	-8.17
-8.65	49.39
-34.72	-25.21
-29.65	-23.1
-28.85	-39.33
-20.42	9.27
-48.48	-29.27
-30.64	-20.41
-29.29	-27.05
-28.86	-28.54
-29.86	-33.29
-30.08	-31.71
-44.93	-21.29
-19.66	-18.53
-29.63	41.94
-19.72	-23.83
-28.89	-39.72
-20.15	-12.22
-33.69	-34.52
-29.5	-33.09
-19	-21.34
-24.7	-26.76
-20.97	3.55
10000	10000
-27.58	-32.15
-24.88	-29.3
-7.19	14.02
-1.94	-20.27
-24.95	-16.49
-41.75	-18.75
-28.56	-13.13
-26.99	-17.62
-26.27	-31.78
-28.79	-38.33
-20.76	-35.23
-16.77	-15.65
-24.4	3.87
-19.68	-12.91
-20.64	-12.45
-32.34	-10.7
7.77	-2.09
-28.77	-25.65
-20.66	-20.95
-26.61	-19.96
-11.47	-16.9
-45.81	-25.77
-20.42	-12.39
-27.9	17.74
-24.94	-6.26
-8.59	-2.91
-28.48	-25.2
-20.83	-11.79
-28.44	-26.67
-26.79	-30.89
-28.23	-33.26
-24.29	-22.21
9.9	24.6
-25.25	-15.7
-24.84	-20.11
-26.51	-32.61
-28.65	-34.79
-27.27	-29.4
-16.74	-20.82
-18.94	6.17
-30.19	-26.83
-31.93	-33.74
-24.5	-29.43
-16.98	-10.64
-30.5	-39.07
-24.1	-4.41
-19.26	-12.39
-32.29	-36.25
-26.61	-22.99
-32.83	-30.95
-28.76	-26.46
-22.48	-13.8
-22.54	8.04
-11.61	-23.22
-50.75	-29.85
-34.4	-19.95
-20.77	-5.18
-28.43	-32.83
-30.5	-12.48
10000	10000
-22.83	-32.27
-27.77	-22.29
-22.78	-32.6
-21.82	-29.7
-11.68	32.07
-30.81	-33.97
-32.68	-48.55
-40.4	-31.54
-33.73	-27.21
-10.66	-29.61
-23.68	-21.89
-23.04	-10.66
-27.11	-25.74
-31.92	-21.03
-32.23	-45.7
-24.63	-17.29
5.05	27.64
-26.33	-13.7
-16.37	-17.87
-28.99	-1.49
-19.29	-9.54
-25.09	-23.16
-39.3	-28.29
-34.88	-31.54
-4.04	-11.07
-28.9	-25.96
-25.64	-26.45
-30.05	-28.27
-35.6	-3.58
-26.8	-32.76
-27.47	-28.62
-18.31	-20.23
-23.83	-41.43
-18.86	-16.88
-32.72	-32.11
-20.01	-3.69
-32.34	-42.3
-29.54	-22.66
-4.28	14.31
-31.59	-14.62
-24.18	-17.16
-28.57	-23.11
-21.18	-26.64
-30.97	-18.02
-22.16	0.58
-31.87	-15.46
-25.73	-14.05
-24.78	-23.12
-41.03	-31.99
-27.57	-9.3
14.76	6.63
-20.71	-4.85
-28.01	-23.86
-17.73	-26.19
-26.49	-18.18
-25.12	-26.99
-12.41	-11.6
-27.64	-16.24
-15.38	12.92
-22.83	-13.74
-17.52	-15.5
-38.47	-23.51
-26.7	-27.46
-48.97	-33.18
-23.33	-24.6
6.33	108.98
-29.22	-30.11
-5.45	-2.47
-23.5	-23.13
10000	94.88
-23.15	-11.05
-9.83	23.25
-28.24	-13.62
-32.28	19.29
-22.22	-5.19
-29.01	-23.31
-37.26	-33.97
-25.49	-25.63
-17.88	-17.88
-28.94	-24.01
-29.58	-17.1
-45.48	-11.63
-31.73	-20.33
41.9	54.66
-22.85	-35.3
-27.36	-27.21
-26.15	-16.5
-23.55	-13.57
-24.36	-25.73
-37.01	-41.46
-22.96	-23.23
-7.53	21.11
-26.01	-16.52
-24.97	-17.68
-24.27	-2.1
-28.22	-24.54
-21.05	1.12
-16.57	-5.09
-27.57	-18.89
-35.99	13.83
-51.08	-30.65
-27.02	5.39
-23.73	-21.66
-26.53	-13.09
-26.77	-32.54
-28.14	-17.29
-23.01	-24.85
-26.85	-25.93
-16.02	-10.62
-19.98	5.7
-28.81	-29.14
-9.09	0.21
-20.82	-10.48
10000	10000
-23.15	-11.88
-14.47	4.09
-28.26	-34.34
-17.01	-17.76
-22.46	-6.45
-22.47	-15.22
-15.78	-20.74
10000	37.02
-19.94	-22.76
-47.59	-8.36
-24.88	-6.72
-22.86	-18.33
-42.61	-12.88
-25.1	-9.87
-22.74	-17.14
-24.39	-23.21
-34.96	-32.76
-5.61	-19.24
-29.77	-26.89
-22.78	-17.3
-16.39	-4.29
-42.61	17.4
-25.24	-16.33
-21.64	-21.73
-30.54	-24.97
-26.02	6.96
7.16	1.11
-28.84	-38.47
-30.14	-22.34
-31.24	-30.33
-31.74	-32.91
-30.12	-28.75
-35.7	-40.1
-39.67	-16.55
-22.62	-22.25
-17.79	-0.81
-31.18	-49.72
-30.31	-34.53
-31.23	-7.68
-32.1	-28.5
-10.82	1.53
-20.32	-19.69
-22.89	-23.41
-22.8	-14.12
-23.92	-17.41
-33.52	-21.01
-35.18	-23.03
-13.44	-12.85
10000	10000
-36.66	-11.35
-27	-40.25
-35.04	-29.18
-30.5	-10.14
-28.25	-11.22
-32.49	-31.64
-21.97	0.4
-41.36	-39.3
-30.72	-31.41
-29.9	-22.99
-29.05	-17.17
-13.79	-10.6
-23.91	-27.57
-22.98	-21.93
-30.31	-41.9
-30.4	-19.19
-25.31	-12.45
-36.53	-29.73
-23.64	-0.83
-27.88	-26.57
-30.99	3.55
-22.82	-16.27
-28.06	-15.56
-23.32	-7.99
-18.68	5.33
-22.06	28.52
-12.8	-3.38
-25.85	-18.48
-38.41	-31.95
-15.9	-11.45
-28.94	-29.13
-21.78	-32.37
-21.98	-18.62
-28.19	-23.03
-28.78	-23.28
-26.16	-23.21
-15.6	-37.75
-32.74	-28.48
-20.25	-23.62
-26.38	-0.06
-30.49	-37.45
-17.3	-18.35
-23.5	-26.78
-21.59	-15.87
-23.81	-13.02
-32.45	-32.65
-23.95	-16
-26.27	-19.04
-32.04	-28.24
-45.74	-42.45
-25.76	-38.56
-27.85	-22.19
-32.18	-12.55
-25.48	-14.41
-24.58	38.63
-27.18	-22.44
-25.06	-21.43
-31.33	-25.79
-15.81	-5.95
10000	10000
-28.96	-25.02
-22.24	-29.06
10000	10000
-24.75	-6.66
-32.1	-23.52
-20.26	-20.53
-25.25	-26.78
-19.38	19.55
-29.47	2.45
-19.72	-3.05
-31.83	-18.92
-42.97	-11.21
-12.98	44.93
-13.11	-15.53
-19.99	-26.67
-28.54	-25.64
-25.75	-7.85
-27.48	-19.45
-19.62	106.26
-23.3	-6.77
-28.77	-22.73
-21.92	31.62
-25.95	-22.85
-33.69	-22.68
-28.3	-17.1
-40.57	-35.37
-27.79	-11.88
-0.61	-1.16
10000	10000
-35.63	-25.05
-34.31	-24.53
-32.41	-40.79
-18.34	9.78
-30.31	-25.56
-15.05	-3.8
-35.93	-34.6
-34.15	-43.24
-28.35	-31.6
-30.53	-49.85
-15.81	7.28
-17.49	-29.19
-23.07	49.09
-29.6	-34.99
-4.81	-2.92
-26.08	-44.33
-23.75	-17.73
-19.65	-11.65
-23	-23.94
5.24	8.07
-27.56	-25.3
-19.35	-7.18
-15.11	-21.7
-36.65	-10.56
-30.52	-16.44
-29.12	-20.88
-22.91	-17.98
-32.06	-35.99
-27.5	-9.23
-21.77	3.34
-24.87	-20.97
-28.09	-26.66
-49.76	-35.07
-16.43	-10.8
0.75	-3.05
-36.25	-28.26
-30.64	-7.11
-25.8	-33.48
-32.32	-46.23
-29.17	-39.04
-33.44	-19.8
-39.45	-38.48
-18.04	-1.22
-24.82	-25.24
-20.23	-15.22
-17.63	-5.83
-21.6	-30.23
-34.51	-10.4
-25.37	-11.37
-26.72	-21.78
-37.29	-18.08
-32.1	-33.69
-43.59	-32.96
-6.27	-2.13
-28.9	-52.51
-11.89	-2.9
-33.92	-20.91
-27.31	-23.03
-29.25	-19.32
-34.61	-28.21
-37.2	-25.52
-43.79	-19.52
-21.84	-20.69
-33.34	-33.24
-30.36	-27.27
-27.67	-35.14
-30.69	-16.23
-34.07	-22.36
-22.63	22.25
-23.64	-0.9
-26.59	-39.88
-25.41	-1.07
-29.62	-19.72
-20.14	-1.86
-27.69	-21.63
-22.28	-18.62
3.29	13.18
-23.55	-21.81
-21.36	-6.69
-24.2	-22.52
-20.97	-20.11
-35.39	-29
-20.89	-16.04
-27.64	-23.91
-27.79	-7.61
-30.31	-9.13
-29.19	-26.97
-9.45	-20.02
-25.4	-27.1
-46.61	-19.52
-26.76	-15.7
13.28	8.15
-19.66	-15.25
-36.78	-29.56
-22.21	-17.44
-29.58	-23.64
10000	10000
-18.19	-13.55
-21	2.85
-32.29	-23.32
-18.22	-0.44
-30.91	-12.96
-28.45	-24.2
-17.43	-7.24
-29.94	-6.26
-25.45	-19.93
-46.61	-20.91
-17.61	12.75
-5.39	52.16
-36.4	-20.11
0.65	0.18
-8.59	24.92
-33.23	-29.59
-20.09	-20.4
-27.26	-30.6
-21.59	-18.52
-9.75	-9.41
-33.21	-35.76
-31.07	-29.05
-35.28	-48.52
-35.77	-39.72
-12.98	-7.57
-27.8	-30.88
-24.43	-26.01
-32.17	-24.67
-31.86	-30.36
-41.45	-15.13
-20.76	28.12
-30.78	-33.1
2.92	-12.45
10000	10000
-30.57	-23.18
-28.44	-21.49
-10.24	-5.37
-25.18	-26.92
-29.86	-31.12
-27.02	-24.81
-30.95	-23.36
-23.64	-34.79
-33.33	-35.42
10000	10000
-38.87	-18.2
-36.45	-27.8
-28.44	-36.67
-15.53	-4.96
-16.4	-12.85
-8.88	7.71
-21.75	-10.05
-16.7	11.99
-21.44	-19.66
-19.04	-21.18
-28.58	-35.73
-33.56	-36.97
-14.74	0.11
-26.49	-32.01
-28.41	-21.94
-11.17	-8.97
-43.47	2.24
-19.81	-2.39
-21.29	-26.89
-23.47	-15.65
-28.35	-18.1
-26.15	-30.14
-25.9	-32.58
-36.14	-13.48
-22.05	-20.02
-24.22	-14.11
-30.91	-20.23
-16.22	4.56
-24.04	-28.93
-24.48	-13.43
-24.85	-16.56
-27.4	-5.03
-25.91	-1.8
-31.89	-39.35
-23.67	-18.11
-24.66	-13.92
-27.04	-14.16
-27.86	-25.02
-26.04	-9.01
-30.54	-22.91
-30.95	-19.75
-35.73	-32.36
-18.38	-20.18
-24.48	-36.13
-18.37	-4.47
-24.9	-8.99
-22.27	-19.85
-31.03	-30.66
-13.26	-21.92
-29.19	-45.93
-25.15	-24.03
-28.5	-30.85
-21.64	-18.33
-37.3	-13.82
-23.23	-21.46
-18.66	-20.19
-24.29	-32.22
-34.58	-25.62
-23.28	-14.66
-10.51	-9.71
-25.6	-20.89
-28.86	-19.72
-29.03	-27.76
-13.43	-13.23
-31.97	-37.44
-29.61	-31.4
-29.14	-21.04
-31.89	-31.94
-32.51	-30.73
-25.14	-17.89
-26.85	-23.6
-20.4	-5.72
-19.22	-2.58
-16.86	-15.33
-20.64	-8.59
-29.03	-27.09
-30.97	-24.75
-24.42	-16.3
-29.92	-24.65
-27.24	-26.22
-43.03	-22.24
-22.76	-3.28
-40.34	-27.42
-29.53	-25
-32.79	-27.8
-29.72	-9.08
-25.04	-23.25
-28.51	-10.68
-40.66	-15.67
-19.25	-5.7
-29.08	-17.33
-43.61	-31.7
-3.62	2.28
10000	10000
-28.02	-28.74
-26.38	-31.1
3.99	68.67
-30.78	-20.1
-42.78	-28.94
-31	-29.36
-32.99	-13.87
-14	-0.61
-30.59	-45.14
-31.79	-24.52
-28.16	-33.01
-31.04	-20.94
-14.92	-6.56
-8.05	17.99
-25.24	-26.39
-31.54	-19.26
-26.71	-14.35
-42.62	-27.3
-32.51	-20.73
-29.6	-13.22
-24.68	-19.79
2.76	1.49
-25.58	-20.91
-26.51	-28.97
-33.97	-24.57
-34.47	-9.57
-37.89	-32.98
-34.04	-13.18
-28.6	-20.09
-29.09	-22.66
-27.99	-32.79
-16.45	-16.83
-34.22	-27.24
-33.87	-26.88
-41.01	14.14
-27.59	-11.33
-6.14	-13.22
-23.86	7.86
-19.54	-14.95
-13.43	1.24
-24	-17.91
-21.73	-6.31
-25.93	-17.36
-19.6	-15.49
-21.54	-17.02
-29.56	-23.41
-20.69	-8.3
-31.69	-35.22
-26.21	9.88
-31.81	-37.08
-25.84	-7.34
-22.86	-20.99
-24.64	-14.81
-28.14	1.89
-32.36	-29.88
[truncated: 98,001 more rows]

## Sheet: Fig5c
D2R score	A2AR score
-50.12	-28.88
-49.28	-48.14
-37.69	-48.06
-48.47	-41.22
-46.89	-36.32
-32.21	-48.06
-52.3	-34.3
-49.28	-32.82
-31.39	-42.77
-48.38	-40.19
-33.03	-32.09
-34.56	-44.04
-33.64	-33.1
-47.58	-29.25
-43.37	-42.72
-33.18	-28.59
-30.72	-48.24
-53.24	-36.81
-47.05	-35.83
-42.43	-39.79
-29.18	-45.51
-32.48	-21.74
-41.02	-38.92
-33.33	-47.01
-50.56	-31.5
-44.87	-30.11
-53.23	-31.65
-47.76	-37.84
-34.07	-43.9
-51.53	-33.61
-46.04	-32.94
-31.96	-41.63
-46.71	-31.63
-49.51	-39.09
-28.22	-31.39
-54.73	-36.58
-47.85	-46.56
-32.28	-44.22
-33.18	-28.25
-37.48	-26.95
-29.71	-37.86
-35.18	-38.29
-52.54	-29.29
-49.02	-31.32
-32.94	-54.06
-50.56	-34.41
-49.12	-41.69
-49.04	-33.72
-47.63	-39.2
-46.45	-33.31
-39.91	-54.19
-44.29	-46.86
-42.81	-37.75
-51.89	-23.35
-51.81	-37.13
-45.22	-28.32
-47.12	-38.71
-46.84	-44.77
-43.65	-44.08
-48.12	-26.79
-36.38	-59.57
-54.32	-44.8
-26.66	-48.11
-51.75	-34.17
-57.68	-32.14
-47	-37.37
-49.41	-34.96
-40.78	-50.74
-48.26	-57.88
-35.57	-50.81
-35.06	-43.88
-44.63	-19.7
-27.48	2.29
-44.06	-44.47
-50.38	-34.61
-49.03	-34.78
-30.23	-46.05
-37.43	-40.65
-56.7	-51.59
-34.72	-50.49
-46.55	-35.07
-30.6	-39.18
-44.23	-42.4
-51.76	-45.98
-41.79	-38.3
-47.15	-54.48
-30.57	-44.75
-52.74	-36.64
-47.39	-27.8
-45.19	-28.47
-37.41	-50.79
-48.04	-41.55
-35.46	-40.09
-37.51	-32.87
-28.33	-19.53
-34.67	-33.86
-43.54	-39.46
-41.73	-43.1
-41.31	-33.19
-35.84	-44.05
-38.02	-46.41
-32.51	-53.02
-30.03	-37.5
-49.69	-50.62
-49.61	-44.43
-50.96	-32.75
-36.46	-41.97
-42.27	-26.52
-27.23	-47.99
-43.86	-40.52
-42.19	-22.91
-42.42	-24.41
-37.87	-46.22
-42.91	-33.54
-53.05	-19.91
-50.63	-44.56
-49.71	-20.31
-47.35	-48.32
-57.45	-38.28
-46.93	-30.43
-52.46	-25.27
-45.42	-45.06
-44.47	-38.92
-37.5	-25.83
-24.12	-32.21
-35.53	-44.65
-33.15	-48.98
-29.46	-45.49
-49.72	-54.66
-48.34	-42.35
-44.22	-37.03
-53.99	-36.15
-45.45	-29.64
-51.62	-40.27
-38.52	-27.68
-51.24	-41.43
-37.25	-32.68
-37.98	-44.9
-42.78	-17.86
-41.87	-37.72
-62.24	-39.23
-54.69	-38.83
-53.55	-51.98
-47.92	-25.64
-42.99	-40.75
-42.39	-49.28
-44.32	-46.06
-36.51	-45.19
-43.4	-30.56
-48.15	-24.09
-49.49	-34.14
-44.76	-37.32
-55.82	-36.93
-51.37	-42.5
-47.08	-31.76
-41.53	-26.5
-41.71	-36.34
-41.62	-38.34
-52.88	-40.17
-45.15	-39.33
-45.15	-46.31
-29.56	-42.95
-28.01	-23.48
-31.15	-45.54
-41.14	-17.58
-36.74	-30.09
-33.46	-57.76
-42.52	-41.9
-39.15	-46.92
-27.25	-43.02
-55.92	-29.73
-47.43	-23.49
-36.79	-54.46
-44.65	-44.19
-52.55	-44.73
-40.14	-47.28
-36.3	-47.13
-44.78	-33.42
-26.14	-43.36
-26.53	-34.13
-51.14	-44.9
-49.95	-22.91
-47.35	-53.23
-32.05	-32.25
-28.5	-47.23
-33.02	-38.89
-47.69	-21.16
-27.33	-56.78
-39.6	-46.93
-56.83	-33.02
-30.04	-43.28
-46.73	-30.4
-35.72	-41.03
-34.63	-28.37
-55.7	-40.18
-34.2	-45.28
-40.47	-31.4
-24.99	-52.08
-45.47	-40.26
-50.8	-46.02
-44.56	-47.09
-38.03	-38.1
-48.38	-38.31
-49.66	-34.35
-45.05	-41.9
-33.21	-54.48
-29.39	-42.34
-56.05	-53.9
-45.46	-31.97
-37.39	-33.52
-29.96	-31.63
-29.86	-25.33
-34.02	-48.61
-31.72	-36.68
-23.69	-32.16
-43.2	-37.72
-37.24	-40.47
-34.4	-41.39
-51.48	-31.94
-33.95	-25.54
-27.35	-47.31
-46.22	-30.26
-42.13	-18.73
-49.57	-20.25
-45.49	-35.07
-56.46	-33.65
-33.27	-37.47
-50.39	-41.24
-45.87	-26.76
-31.23	-38.36
-47.32	-36.5
-35.19	-43.33
-40.49	-46.85
-29.88	-37.2
-53.29	-44.17
-44.3	-44.83
-46.94	-30.34
-46.71	-31.98
-48.21	-33.46
-51.98	-33.3
-46	-41.05
-37.68	-52.85
-44.78	-40.15
-45.34	-30.85
-51.99	-38.06
-48.54	-30.76
-44.58	-33.91
-52.05	-52.93
-43.73	-37.36
-52.19	-30.92
-53.2	-35.62
-35	-46.04
-33.12	-48.78
-48.95	-32.26
-50.69	-35.48
-46.9	-23.21
-36.75	-34.69
-52.5	-36.52
-48.8	-57.16
-43.02	-43.99
-47.22	-33.59
-44.16	-42.84
-46.7	-30
-37.25	-38.99
-30.35	-43.52
-39.38	-45.25
-53.83	-32.03
-47.64	-30.2
-55.23	-29.58
-39.17	-25.88
-34.17	-49.12
-30.48	-50.3
-30	-34.86
-41.2	-40.1
-53.17	-40.29
-28.32	-41.94
-50.49	-33.32
-28.51	-40.16
-35.67	-39.56
-40.73	-17.87
-56.34	-23.14
-43.98	-26.72
-34.18	-62.94
-46.7	-34.89
-46.63	-59.58
-48.09	-32.61
-29.33	-53.39
-52.56	-32.25
-51.58	-32.74
-28.48	-43.18
-41.18	-41.5
-31.38	-44.02
-44.45	-38.26
-44.85	-40.16
-29.5	-42.5
-38.75	-55.42
-48.35	-23.1
-31.36	-44.12
-39.42	-21.24
-50.46	-12.98
-56.08	-39.55
-57.85	-44.93
-34.79	-30.6
-43.65	-33.07
-48.21	-36.81
-49.69	-36.26
-37.34	-32
-46.69	-34.24
-46.02	-36.23
-32.11	-9.25
-43.6	-41.79
-45.49	-37.42
-31.78	-50.32
-44.25	-38.21
-44.76	-25.3
-42.28	-51.07
-47.67	-40.04
-29.94	-45.33
-28.32	-47.39
-34.46	-41.18
-37.6	-34.69
-38.31	-22.41
-43.76	-17.72
-45.37	-22.69
-46.52	-27.08
-49.6	-28.95
-45.43	-39.1
-44	-24.86
-44.03	-26.19
-51.24	-37.8
-36.08	-36.8
-39.24	-40.24
-45.87	-40.4
-28.65	-35.56
-46.98	-37.41
-52.71	-31.54
-54.54	-26.29
-54.15	-20.29
-43.94	-44.62
-39.61	-35.96
-31.45	-42.66
-49.78	-30.21
-53.35	-44.95
-49.1	-32.47
-33.18	-37.69
-30.42	-25.77
-38.62	-49.16
-45.85	-29.63
-48.24	-45.16
-51.5	-37.35
-39.4	-22.84
-38.45	-35.79
-48.02	-41.07
-34.44	-46.49
-49.64	-28.74
-47.47	-52.95
-53.33	-25.05
-45.99	-42.6
-33.14	-39.77
-47.3	-19.11
-38.89	-20.5
-31.63	-31.42
-37.18	-26.41
-51.83	-30.43
-49.84	-19.01
-46.6	-10.51
-37.56	-35.72
-45.91	-33.4
-48.32	-36.92
-38.36	-34.06
-50.94	-11
-44.47	-36.11
-46.38	-29.77
-38.08	-61.48
-51.63	-0.96
-35.9	-36.58
-31.38	-40.65
-32.1	-40.56
-39.36	-41.66
-55.82	-43.5
-45.14	-36.87
-49.13	-30.04
-32.8	-48.96
-34.55	-22.18
-46.51	-40.98
-38.46	-38.52
-41.96	-23.62
-41.28	-33.65
-49.6	-34.73
-47.34	-35.76
-33.66	-46.3
-31.95	-43.1
-36.66	-37.35
-22.44	-17.03
-48.03	-41.4
-49.49	-38.03
-36.63	-39.76
-48.39	-26.71
-49.97	-40.08
-58.56	-24.39
-34.45	-41.41
-45.05	-40.72
-35.96	-35.34
-47.11	-34.67
-43.17	-31.02
-55.23	-33.75
-44.18	-39.27
-57.56	-35.54
-42.02	-58.28
-36.49	-50.51
-36.93	-37.6
-45.12	-37.84
-45.58	-30.58
-25.44	-32.83
-35.22	-45.55
-42.21	-19.91
-31.97	-54.55
-26.69	-25.44
-45.48	-22.01
-50.83	-23.51
-52.46	-36.28
-41.43	-38.95
-45.75	-13.51
-40.33	-41.55
-34.12	-41.99
-34.61	-40.66
-41.44	-42.65
-48.67	-35.46
-50.76	-34.13
-46.22	-33.39
-44.83	-41.87
-47.41	-35.5
-44.63	-29.78
-44.95	-39.1
-42.68	-30.54
-34.74	-41.11
-42.99	-32.58
-36.64	-43.87
-32.02	-46.56
-43.75	-27.35
-41.42	-37.18
-56.49	-24.4
-29.87	-38.28
-36.37	-39.45
-38.85	-32.73
-33.79	-37.53
-46.48	-34.9
-47.57	-39.72
-46.93	-33.15
-48.48	-38.03
-56.35	-39.92
-49.13	-43.87
-44.26	-33.93
-52.6	-30.38
-36.93	-33.26
-57.82	-32.96
-48.34	-32.43
-46.37	-36.57
-35.65	-54.86
-53.21	-23.18
-46.92	-38.74
-43.76	-30.52
-29.31	-52.9
-53.77	-41.19
-44.9	-36.37
-51.48	-23.2
-29.56	-33
-53.39	-44.6
-43.59	-39.46
-48.92	-43.53
-34.68	-54.92
-34.81	-51.31
-45.91	-44.77
-31.02	-27.99
-29.03	-42.73
-45.72	-42.7
-43.7	-32.16
-32.13	-32.24
-29.17	-35.62
-36.22	-50.22
-54.76	-36.38
-27.96	-52.53
-53.3	-56.04
-48.06	-41.88
-45.56	-20.51
-44.24	-27.37
-49.11	-35.33
-42.24	-50.63
-31.6	-53.11
-30.03	-44.86
-41.47	-13.76
-31.6	-47.18
-35.89	-40.84
-40.06	-38.47
-50.91	9.99
-46.77	-31.83
-32.22	-36.57
-35.8	-44.76
-34.95	-35.05
-52.91	-43.83
-44.05	-41.87
-43.08	-45.44
-48.36	-47.94
-41.24	-30.57
-50.6	-34.82
-52.05	-33.47
-40.37	-45.06
-46.93	-30.69
-39.75	-45.94
-40.09	-28.42
-33.31	-53.84
-34.28	-48.03
-43.83	-36.1
-39.79	-27.99
-43.29	-28.81
-41.16	-20.97
-33.83	-48.15
-46.9	-56.27
-55.03	-30.16
-51.07	-24.49
-31.24	-52.76
-44.57	-31.73
-31.79	-41.89
-49.44	-32.54
-29.37	-41.51
-36.17	-49.79
-48.78	-27.33
-43.74	-26.99
-48.63	-37.65
-37.01	-33.75
-30.97	-33.5
-54.11	-52.51
-42.42	-34.95
-42.48	-40.9
-29.55	-38.33
-42.44	-24.8
-43.82	-29.79
-26.17	-15.05
-39.25	-44.6
-28.34	-55.34
-52.23	-34.76
-33.53	-40.09
-38.99	-46.28
-43.91	-39.35
-23.19	-44.33
-53.39	-31.69
-36.12	-47.48
-37.79	-51.06
-31.24	-35.56
-41.2	-29.55
-43.69	-35.95
-46.45	-37.61
-43.58	-35.03
-50.02	-49.75
-47.97	-16.4
-41.35	-36.67
-30.74	-40.46
-40.55	-31.04
-44.71	-30.47
-48.69	-38.32
-27.55	-46
-28.45	-44.1
-53.33	-46.94
-42.91	-30.8
-55	-41.81
-52.07	-48.51
-45.56	-35.87
-45.24	-40.91
-51.42	-34.35
-36.23	-55.24
-52.37	-26.77
-49.29	-35.75
-49.76	-41.49
-42.74	-36.83
-51.62	-37.47
-37.43	-58.13
-53.76	-30.43
-47.58	-41.63
-25.46	-26.51
-29.08	-57.06
-43.33	-41.71
-37.22	-52.02
-47.29	-38.47
-41.48	-25.83
-46.75	-35.27
-47.18	-34.58
-32.12	-58.97
-31.42	-42
-30.05	-36.47
-50.11	-42.27
-30.42	-42.42
-31.78	-45.57
-35.61	-33.19
-37.02	-38.51
-46.25	-37.41
-45.62	-28.12
-43.99	-44.96
-34.54	-50.67
-29.82	-44.1
-26.68	-32.87
-49.91	-49.54
-51.48	-32.22
-43.87	-20.87
-24.82	-28.54
-45.9	-47.76
-52.97	-22.56
-26.67	-43.98
-46.98	-32.31
-46.93	-29.64
-48.21	-43.94
-33.64	-32.62
-32.07	-46.14
-32.29	-35.8
-32.5	-34.79
-50.33	-41.71
-28.15	-37.49
-37.63	-32.87
-55.57	-33.53
-49.69	-53.32
-44.48	-45.45
-38.29	-19.56
-49.06	-41.63
-49.99	-49.66
-44.27	-30.66
-40.6	-10.3
-46.19	-46.07
-39.91	-21.55
-34.92	-36.72
-32.44	-50.19
-41.62	-36.74
-40.12	-10.43
-33.59	-55.26
-51.44	-28.72
-45.22	-29.84
-39.43	-36.55
-24.3	-49.6
-43.17	-36.85
-45.86	-40.2
-44.81	-27.29
-43.14	-33.32
-44.23	-48.32
-44.65	-42.6
-43.5	-13.97
-40.5	-39.14
-37.3	-27.94
-31.84	-41.23
-44.57	-26.12
-48.48	-26.92
-54.16	-40.64
-29.7	-35.83
-31.28	-38.04
-46.58	-33.8
-57.88	-38.97
-41.72	-56.06
-44.78	-48.7
-45.96	-26.07
-52.23	-32.55
-33.72	-39.34
-41.37	-13.98
-45.97	-42.81
-42.93	-39.05
-42.56	-16.9
-46.67	-45.7
-35.89	-38.01
-30.56	-37.27
-35.61	-26.92
-48.91	-34.28
-31.79	-40.77
-44.16	-40.05
-43.11	-29.53
-30.04	-49.37
-49.27	-34.33
-36.26	-42.98
-48.67	-28.51
-34.62	-49.98
-53.5	-40.13
-35.57	-44.06
-41.17	-30.02
-47.63	-46.67
-46.39	-28.21
-36.01	-51.45
-49.92	-45.28
-50.28	-45.94
-51.46	-31.6
-39.53	-35.62
-45.9	-37.96
-52.92	-46.65
-38.52	-50.07
-39.38	-48.95
-27.38	-41.46
-47.31	-27.36
-47.07	-33.31
-29.38	-40.7
-48.22	-41.19
-46.72	-50.56
-54.37	-12.35
-46.36	-40.77
-25.06	-49.2
-41.82	-38.54
-40.27	-23.79
-35.07	-42.55
-34.94	-46.64
-44.84	-39.75
-32.2	-46.33
-51.07	-28.97
-41.86	-45.63
-30.47	-49.25
-47.35	-49.26
-44.22	-18.84
-34.25	-55.59
-40.47	-44.15
-50.83	-48.78
-49.9	-29.06
-48.66	-46.97
-52.5	-34.09
-31.55	-58.94
-47.56	12.58
-47.32	-36.39
-41.29	-7.45
-29.18	-44.56
-44.66	-32.59
-47.02	-35.39
-48.66	-37.28
-34.42	-30.81
-56.68	-30.97
-46.05	-39.79
-50.1	-62.77
-46.46	-45.48
-49.03	-48.15
-52.65	-34.66
-36.2	-27.13
-41.05	-31.12
-41.66	-32.2
-29.35	-41.34
-37.62	-30.11
-50.56	-36.9
-32.28	-33.74
-56.24	-46.14
-49.71	-24.17
-39.12	-36.92
-40.38	-54.19
-30.8	-34.87
-49.59	-27.21
-54.46	-46.9
-42.24	-26.5
-22.66	-39.6
-35.33	-53.26
-35.71	-32.8
-39.63	-25.86
-48.67	-47.21
-32.23	-47.71
-40.65	-50.24
-34.8	-54.36
-46.26	-45.19
-34.91	-49.77
-46.2	-17.43
-45.94	-34
-38.1	-45.8
-53.78	-46.46
-39.11	-27.86
-51.35	-28.02
-39.2	-47.93
-29.65	-28.66
-38.89	-34.62
-32.32	-37.28
-48.73	-29.65
-33.97	-42.07
-44.42	-40.76
-49.37	-53.95
-33.01	-39.5
-44.05	-26.98
-31.36	-33.41
-33.81	-39.24
-47.53	-35.74
-48.9	-45.72
-28.98	-55.59
-46.88	-35.58
-34.38	-37.9
-40.99	-44.89
-49.34	-44.48
-53.08	-38.55
-35.39	-42.79
-35.23	-30.81
-41.89	-37.29
-41.8	-40.67
-39.97	-54.06
-44.33	-38
-56.33	-57.48
-46.13	-38.64
-45.81	-45.64
-46.66	-40.54
-40.76	-51.61
-27.87	-55.93
-42.51	-38.75
-40.76	-29.18
-36.17	-33.31
-44.58	-31.4
-38.05	-46.63
-41.5	-42.5
-50.82	-42.97
-27.82	-22.12
-52.9	-25.2
-47.14	-30.95
-49.82	-34.44
-44.72	-21.76
-40.19	-34.27
-49.67	-46.8
-45.56	-26.09
-38.24	-46.37
-47.34	-40.69
-47.7	-46.52
-39.44	-7.95
-32.73	-26.54
-50.06	-45.47
-36.45	-46.54
-25.77	-27.6
-49.13	-45.59
-52.55	-49.18
-51.69	-36.4
-48.44	-39.4
-33.95	-44.17
-47.43	-36.34
-31.64	-31.15
-43.8	-22.1
-47.25	-54.57
-36.96	-37.86
-42.32	-46.01
-55.59	-29.99
-46.64	-39.88
-53.01	-38.96
-44.65	-32.47
-45.07	-26.23
-46.71	-34.47
-47.77	-43.43
-49.45	-36.17
-39.67	-43.9
-34.74	-22.83
-50.97	-18.11
-50.89	-24.42
-48.43	-50.1
-48.55	-35.94
-41.05	-21.61
-44.21	-24.16
-35.65	-43.7
-30.44	-42.25
-37.3	-52.54
-35.53	-27.88
-33.5	-54.15
-46.52	-45.97
-44.65	-6.12
-33.66	-44.07
-43.72	-32.73
-46.15	-23.36
-46.99	-29.24
-44.9	-37.97
-44.58	-46.63
-30.87	-34.09
-30.9	-25.18
-45.39	-37.36
-35.33	-33.95
-57.32	-50.95
-33.46	-27.8
-47.05	-16.95
-46.91	-28.35
-44.06	-25.7
-28.58	-48.08
-45.59	-37.15
-26.65	-51.19
-48.26	-29.59
-35.78	-42.23
-49.83	-24.26
-32.98	-41.47
-30.6	-39.39
-50.76	-25.09
-41.85	-27.74
-46.17	-19.46
-33.68	-33.03
-38.53	-48.53
-41.07	-38.59
-52.22	-37
-45.96	-38.07
-31.29	-42.5
-37.77	-44.66
-49.17	-50.36
-40.28	-51.59
-54.6	-44.6
-41.35	-42.75
-49.15	-18.89
-44.6	-4.03
-29.75	-34.43
-46.51	-15.68
-46.38	-46.48
-52.03	-26.87
-46.89	-25.87
-30.82	-50.06
-50.1	-37.64
-47.27	-39.72
-47.33	-28.47
-33.56	-48.72
-48.34	-61.73
-46.7	-27.3
-49.17	-35.76
-31.27	-50.67
-33.44	-41.57
-42.33	-35.23
-35.17	-30.86
-43.03	-33.84
-35.2	-32.67
-27.25	-40.76
-43.18	-39.77
-42.99	-27.71
-47.95	-47.28
-56.61	-55.84
-31.77	-36.08
-37.13	-28.87
-35.28	-43.1
-40.65	-38.84
-34.42	-28.29
-47.83	-27.69
-33.78	-41.3
-50.85	-40.09
-48.03	-33.94
-42.97	-32.95
-30.03	-50.05
-41.86	-34.16
-41.21	-40.9
-44.07	-57.48
-34.83	-46.41
-47.37	-20.53
-47.99	-43.06
-33.26	-30.71
-47.06	-40.97
-45.68	-39.01
-37.11	-46.93
-40.93	-25.6
-32.59	-50.97
-47.09	-34.2
-50.27	-26.71
-43.87	-27.27
-1.93	-12.72
-26.86	-11.84
-37.49	-40.85
-41.35	-33.54
-45.75	-35.6
-33.25	-35.12
-52.24	-21.73
-30.69	-54.63
-34.66	-58.4
-55.72	-43.83
-27.68	-50.52
-49.56	-35.4
-45.28	-29.64
-38.9	-30.96
-36.43	-37.83
-49.84	-46.15
-49.36	-12.52
-35.46	-42.03
-47.72	-42.33
-40.63	-17.72
-39.21	-40.75
-37.93	-41.8
-27.64	-64.01
-46.77	-42.53
-35.35	-58.35
-29.6	-19.89
-47.82	-50.25
-43.23	-50.46
-48.62	-36.56
-48.37	-21.27
-53.78	-24.87
-29.9	-37.49
-53.44	-47.8
-29.06	-38.7
-31.79	-33.53
-45.05	-35.6
-47.46	-57.01
-34.8	-40.5
-46.44	-23
-50.43	-26.07
-57.76	-28.17
-46.14	-22.2
-53.33	-52.93
-52.49	-31.21
-28.61	-45.85
-48.46	-36.72
-48.33	-33.62
-43.28	-36.57
-44.99	-38.71
-49.39	-33.83
-44.88	-41.94
-55.15	-30.44
-45.86	-44.29
-33.19	-48.68
-30.27	-43.17
-41.74	-28.77
-42.1	-34.74
-52.3	-29.2
-46.88	-30.98
-50.87	-43.66
-42.49	-14.74
-33.13	-35.61
-47.49	-41.46
-40.6	-30.84
-50.94	-34.49
-48.72	-34.44
-42.46	-15.65
-48.1	-27.34
-42.04	-50.67
-48.34	-36.47
-41	-37.63
-27.69	-31.64
-50.04	-51.17
-56.43	-28.21
-33.78	-42.13
-52.91	-46.03
-44.66	-24.44
-41.47	-19.07
-42.27	-52.44
-38.27	-40.33
-53.7	-26.98
-30.71	-47.18
-26.88	-46.33
-53.15	-44.71
-41.17	-29.21
-47.21	-41.49
-45.51	-42.88
-52.27	-44.59
-44.52	-12.07
-50.69	-41.79
-44.51	-29.32
-33.63	-52.34
-31.1	-56.94
-48.65	-37.71
-28.43	-39.16
-40.2	-44.88
-42.61	-41.53
-44.71	-29.23
-47.45	-25.19
-36.63	-14.34
-32.73	-32.31
-29.95	-39.53
-48.65	-28.74
-53.41	-32.48
-46.8	-37.84
-53.39	-43.97
-38.92	-56.72
-35.9	-43.17
-39.62	-41.8
-39.37	-47.52
-42.16	-26.67
-55.99	-27.48
-52.28	-42.83
-38.05	-29.78
-33.5	-56.71
-34.61	-45.8
-45.57	-37.04
-49.51	-30.81
-36.14	-52.44
-34.74	-18.71
-29.99	-42.58
-27.8	-27.68
-32.43	-56.8
-35.64	-50.98
-43.67	-39.16
-45.48	-30.3
-29.98	-49.7
-33.82	-54.33
-46.54	-36.63
-32.68	-43.81
-40.46	-45.12
-41.91	-58.97
-26.69	-40.57
-44.08	-35.47
-36.2	-39.76
-49.58	-38.32
-45.6	-23.91
-47.43	-34.67
-48.08	-20.26
-51.05	-29.74
-39.76	-32.57
-48.1	-42.66
-54.26	-38.06
-44.24	-26.37
-43.64	-28.01
-39.07	-19.22
-35.67	-37.92
-48.03	-47.65
-32.72	-38.88
-30.13	-56.84
-45.69	-36.25
-46.45	-37.04
-50.08	-25.55
-32.52	-49.36
-49.58	-20.74
-29.62	-45.18
-42.47	-36.65
-39.72	-53.81
-29.76	-30.74
-30.04	-33.4
-48	-50.25
-28.71	-35.8
-38.33	-25.93
-46.48	-29.68
-46.7	-36.23
-45.49	-48.51
-42.98	-35.89
-52.82	-25.59
-30.93	-36.43
-26.05	-28.33
-48.85	-47.55
-44.51	-29.54
-39.94	-43.24
-29.09	-54.58
-58.11	-59.4
-44.39	-30.82
-47.82	-43.8
-47.98	-46.84
-44.37	-36.29
-55.66	-41.91
-34.69	-43.51
-48.08	-46.72
-53.07	-36.14
-32.18	-25.82
-47.36	-44.91
-27.12	-19.9
-30.87	-50.87
-36.92	-41.84
-0.41	-33.5
-43.3	-32.36
-45.02	-37.13
-45.3	-20.01
-44.69	-30.85
-31.38	-57.77
-39.04	-51.61
-34.67	-35.91
-33.23	-42.04
-34.62	-44.62
-51.31	-40.71
-32.11	-53.99
-29.74	-41.56
-54.41	-44.67
-31.13	-43.29
-25.63	-38.38
-30.8	-26.97
-47.35	-37.05
-55.86	-35.02
-39.14	-66.94
-44.9	-24.46
-49.74	-36.11
-45.78	-49.24
-53.28	-41.91
-45.05	-39.4
-30.9	-44.08
-50.18	-40.76
-51.54	-33.64
-30.78	-14.06
-52.37	-47
-28.49	-47.28
-43.47	-37.95
-42.25	-32.77
-50.06	-39.91
-50.16	-35.81
-41.86	-23.25
-29.91	-44.78
-28.46	-28.94
-45.31	-41.86
-41.92	-39.83
-48.81	-29.72
-42.45	-64.3
-35.44	-37.3
-48.61	-35.06
-44.7	-25.7
-41.21	-23.33
-44.69	-33.41
-42.71	-57.92
-26.48	-22.86
-43.28	-28.18
-44.4	-23.92
-43.01	-37.05
-46.64	-38.42
-47.37	-31.97
-36.01	-37.59
-42.13	-37.77
-40.23	-49.12
-28.23	-44.74
-46.2	-32.3
-46.55	-31.94
-46.33	-36.64
-57.82	-45.06
-44.69	-34.59
-51.88	-34.62
-46.36	-39.37
-37.82	-51.71
-45.75	-35.99
-27.2	-32.23
-47.51	-44.21
-48.05	-33.5
-24.42	-37.75
-28.28	-31.57
-51.9	-32.86
-50.79	-28.89
-47.18	-28.04
-46.79	-45.42
-40.03	-55.11
-36.12	-49.28
-46.49	-42.91
-32.61	-52.21
-49.61	-32.13
-43.68	-31.07
-26.98	-40.23
-33.37	-45.79
-49.87	-27.87
-49.6	-22.4
-31.42	-32.5
-44.66	-25.03
-48.16	-32.65
-45.57	-26.28
-42.39	-28.38
-44.24	-37.97
-39.84	-30.15
-46.21	7.92
-46.52	-38.8
-50.58	-46.49
-43.28	-43.24
-37.48	-28.27
-30.35	-53.38
-28.66	-39.76
-48.9	-34.66
-31.28	-36.09
-46.59	-36.1
-48.31	-33.75
-47.83	-42.13
-45.76	-15.53
-49.1	-18.88
-26.82	-30.17
-51.17	-29.69
-55.76	-43.55
-32.42	-48.68
-38.11	-31.78
-45.63	-41.42
-51.43	-49.81
-41.56	-52.86
-53.92	-40.69
-38.08	-53.49
-45.75	-33.37
-48.62	-36.94
-52.81	-39.4
-56.05	-43
-31.46	-40.33
-34.96	-49.05
-30.49	-30.38
-36.73	-51.85
-49.95	-28.39
-30.49	-41.76
-53.3	15.51
-43.79	-35.61
-44.96	-21.63
-41.78	-41.8
-49.03	-40.32
-32.6	-40.8
-42.85	-40.95
-32.03	-43.79
-40.51	-30.95
-51.01	-39.05
-47.87	-34.5
-35.99	-32.7
-45.81	-17.23
-42.96	-39.33
-46.19	-30.84
-30.58	-48.58
-42.13	-39.2
-36.95	-46.86
-46.59	-51.33
-39.34	-15.4
-48.2	-52.58
-43.43	-35.77
-50.37	-45.54
-47	-18.12
-46.17	-21.7
-50.12	-33.32
-42.05	-48.49
-52.33	-33.24
-42.93	-14.26
-44.97	-29.76
-29.18	-35.11
-33.53	-26.93
-48.48	-38.86
-51.81	-39.39
-42.43	-47.44
-55.65	-24.44
-51.02	-25.77
-50.58	-33.79
-33.46	-38.88
-50.87	-40.36
-24.8	-23.39
-40.24	-55.87
-41.59	-42.7
-50.94	-51.31
-47.12	-28.98
-46.08	-31.66
-44.39	-31.8
-36.09	-30.52
-35.75	-56.59
-44.61	-18.76
-28.32	-35.86
-44.6	-30.14
-35	-50.62
-38.37	-17.55
-52.73	-53.69
-50.6	-38.23
-36.29	-40.45
-49.3	-43.45
-51.26	-43.03
-39.81	-54.63
-46.24	-26.31
-45.41	-40.93
-51.11	-27.78
-46.06	-27.45
-43.8	-40.47
-41.93	-19.13
-35.39	-37.82
-54.49	-38.41
-32.75	-49.87
-45.93	-38.32
-45.86	-31.24
-47.03	-40.12
-30.66	-33.35
-36.42	-20.1
-32.91	-16.21
-38.27	-34.16
-50.81	-35.98
-27.9	-43.87
-51.65	-34.78
-47.1	-31.38
-40.44	-26.67
-52.77	-37.33
-44.91	-49.49
-46.88	-17.92
-48.85	-41.01
-43.7	-18.27
-32.07	-31.32
-46.18	-36.57
-44.92	-29.87
-29.59	-44.4
-48.71	-31.32
-34.3	-61.55
-47.5	-41.2
-35.95	-27.08
-34.05	-57.23
-47.33	-47.94
-48.47	-34.54
-37.16	-16.91
-33.78	-13.94
-46.03	-28.35
-40.88	-43.35
-35.16	-45.16
-33.54	-40.2
-49.99	-27.48
-46.35	-41.09
-42.99	-13.76
-48.04	-22.7
-53.3	-27.52
-30.09	-38.37
-45.43	-41.83
-34.94	-25.98
-51.38	-42.8
-50.77	-41.92
-47.64	-54.07
-49.54	-38.87
-47.31	-30
-34.24	-44.4
-48.27	-27.07
-47.6	-37.43
-53.66	-32.09
-46.82	-41.29
-31.74	-46.51
-48.36	-47.33
-41.82	-43.56
-40.36	-40.09
-28.96	-22.68
-50.84	-32.39
-49.23	-27.6
-39.36	-17.91
-35.77	-25.88
-38.67	-22.91
-22.9	-34.4
-46.21	-51.11
-47.16	-42.6
-34.06	-60.39
-37.89	-46.01
-46.86	-38.91
-43.25	-48.06
-39.2	-44.19
-42.32	-47.38
-34.23	-38.66
-36.24	-43.09
-36.83	-42.39
-49.8	-36.66
-42.53	-25.25
-49.79	-34.3
-45.65	-26.53
-44.57	-22.83
-48.88	-43.65
-42.72	-55.92
-38.85	-53.8
-47.73	-42.13
-36.4	-52.89
-42.31	-36.69
-27.07	-45.25
-50.93	-39.1
-46.4	-41.49
-50.51	-37.21
-51.33	-26.16
-46.03	-31.64
-46.59	-35.1
-34.66	-42.17
-36.91	-46.11
-44.82	-46.28
-34.81	-40.37
-44.28	-33.24
-47.72	-40.61
-43.2	-47.71
-41.12	-34.22
-22.42	-26.92
-40.56	-27.88
-45.17	-26.19
-47.22	-46.6
-40.17	-38.5
-46.09	-40.62
-46.18	-36.82
-44.79	-42.31
-27.41	-35.51
-52.47	-29.05
-42.88	-38.61
-47.79	-20.88
-46.44	-32.59
-34.92	-27.79
-52.71	-26.04
-47.37	-16.6
-45.99	-39.39
-47.18	-28.1
-27.1	-55.13
-45.92	-45.37
-55.2	-37.97
-49.8	-37.06
-45.04	-40.27
-32.66	-34.99
-46.8	-34.87
-50.96	-44.03
-38.19	-31.91
-27.17	-46.1
-50.44	-36.46
-56.66	-23.65
-49.24	-38.59
-49.16	-26.12
-52.86	-45.09
-32.75	-49.09
-48.37	-36.05
-51.56	-29.22
-42.5	-23.84
-44.05	-17.99
-50.12	-32.71
-39.15	-30.68
-53.44	-42.79
-42.62	-27.86
-34.54	-47.14
-34.65	-50.79
-34.16	-54.14
-47.97	-34.28
-42.55	-28.46
-47	-38.92
-46.73	-52.32
-47.61	-41.36
-41.64	-53.79
-36.18	-39.88
-42.27	-33.73
-44.61	-52.87
-47.71	-43.79
-38.28	-41.17
-45.17	-33.25
-43.12	-39.93
-41.54	-37.82
-27.87	-31.38
-47.62	-34.97
-45.11	-35.08
-43.21	-20.53
-44.55	-34.01
-52.22	-33.7
-40.37	-26.71
-57.7	-22.95
-44.97	-49.73
-53	-33.62
-35.25	-36.29
-41.95	-38.91
-47.55	-41.88
-29.52	-25.99
-50.54	-29.91
-47.01	-37.18
-40.67	-20.16
-43.22	-34.2
-46.9	-33.4
-50.21	-37.34
-49.07	-42.57
-34.94	-46.33
-32.08	-44.45
-43.71	-42.77
-44.07	-42.76
-30.38	-38.18
-37.58	-41.04
-48.16	-17.36
-32.96	-35.04
-36.68	-33.61
-43.85	-41.22
-43.33	-9
-30.43	-47.62
-32.52	-49.8
-46.34	-35.24
-41.41	-43.14
-46.75	-13.22
-31.93	-58.06
-40.74	-35.42
-43.76	-32.74
-38.4	-17.95
-40.24	-28.79
-32.46	-47.96
-36.71	-37.89
-50.01	-44.88
-29.7	-29.7
-41.4	-44.59
-51.02	-26.76
-39.49	-16.01
-42.32	-18.37
-45.98	-40.25
-45.21	-30.68
-53.82	-35.6
-29.88	-29.61
-46.26	-49.9
-30.07	-50.82
-47.71	-30.41
-52.5	-52.79
-44.19	-31.08
-44.03	-18.6
-47.87	-30.2
-38.65	-48.61
-32.92	-24.49
-45.24	-49.14
-51.5	-36.51
-49.84	-34.2
-48.65	-22.05
-41.86	-50.29
-43.68	-35.56
-43.43	-22.56
-47.96	-8.64
-32.47	-47.96
-45.12	-18.73
-38.68	-29.31
-52.1	-37.84
-46.57	-22.82
-51.29	-31.71
-37.69	-27.68
-38.06	-36.54
-32.21	-39.41
-30.57	-43.62
-34.53	-38.54
-35.8	-43.55
-13.4	-25.93
-41.34	-43.3
-27.81	-37.93
-30.12	-37.1
-32.99	-40.61
-43.01	-37.33
-44.62	-36.96
-45.93	-38.43
-44.78	-41.94
-45.35	-41.06
-50.26	-36.24
-39.23	-44.53
-43.41	-33.93
-37.64	-28.03
-43.28	-56.02
-32.27	-44.05
-46.65	-37.81
-41.4	-33.87
-44.99	-36.27
-49.33	-37
-48.62	-48.23
-33.84	-33.2
-43.67	-22.31
-35.45	-41.72
-46.6	-26.42
-63.42	-32.41
-38.79	-27.4
-46.47	-26.99
-49.25	-39.09
-43.59	-13.91
-53.81	-33.02
-42.23	-58.79
-49.03	-41.36
-51.86	-48.73
-30.64	-37.19
-32.15	-36.19
-35.86	-36.97
-43.22	-29.37
-22.78	-26.28
-46.24	-41.78
-33.7	-40.43
-37.46	-39.04
-47.63	-33.66
-47.93	-31.43
-40.77	-43.39
-49.38	-49.65
-42.55	-28.86
-29.93	-40.71
-50.89	-45.25
-43.4	-34.65
-46.37	-32.98
-22.33	-31.17
-29.24	-37.56
-49.08	-32.33
-45.36	-42.1
-44.45	-35.83
-44.75	-31.93
-47.87	-37.68
-27.89	-45.27
-51.86	-33.67
-48.17	-33.2
-44.62	-32.5
-29.27	-26.56
-55.14	-36.17
-48.61	-37.08
-28.08	-38.34
-33.98	-40.34
-28.82	-35.19
-49.98	-33.29
-43.3	-28.81
-47.04	-22.02
-36.69	-33.48
-32.87	-43.04
-58.03	-26.52
-40.79	-36.06
-31.06	-32.75
-34.73	-40.66
-49.13	-29.28
-56.02	-45.19
-29.46	-36.78
-44.58	-30
-53.82	-37.33
-54.06	-32.63
-33.25	-44.32
-32.22	-30.95
-34.59	-41.81
-47.78	-30.62
-55.67	-33.38
-47.95	-33.04
-49.44	-41.88
-48.71	-14.57
-47.11	-33.77
-51.35	-37.46
-50.45	-22.41
-37.64	-41.35
-38.48	-41.35
-49.44	-30.42
-43.46	-36.98
-46.31	-36.32
-44.2	-38.6
-37.54	-60.71
-45.29	-14.05
-45.24	-41.68
-47.73	-37
-34.83	-44.85
-41.6	-42.27
-45.72	-41.18
-46.1	-29.14
-44.13	-40.55
-42.43	-30.06
-45.72	-47.79
-45.97	-27.11
-50.99	-35.48
-48.16	-50.58
-36.91	-37.06
-44.53	-26.23
-44.45	-36.45
-32.14	-47.2
-50.59	-32.51
-50.2	-28.8
-53.03	-15.16
-45.49	-42.43
-42.66	-37.37
-38.35	-36.59
-53.48	-53.36
-30.87	-37.46
-46.97	-33.79
-39.08	-36.15
-44.67	-41.8
-45.98	-34.23
-43.71	-25.37
-40.3	-43.14
-48.01	-30.28
-34.73	-60.38
-53.4	-47.04
-52.45	-37.01
-42.33	-36.77
-51.1	-33.28
-46.68	-40.23
-45.99	-24.6
-44.36	-24.34
-51.27	-34.92
-45.58	-24.09
-29.2	-34.62
-48.75	-38.61
-35.3	-31.79
-46.8	-35.79
-54.64	-41.14
-45.83	-34.58
-48.05	-34.41
-52.75	-23.88
-46.09	-35.39
-50.48	-40
-48.17	-38.76
-53.79	-43.72
-41.78	-40.63
-39.25	-36.46
-32.27	-53.39
-40.4	-32.96
-39.43	-38.5
-37.81	-50.57
-52.34	-27.75
-32.58	-38.25
-47.22	-44.99
-47.96	-33
-45.58	-18.42
-48.12	-45.53
-31.76	-40.64
-43.72	-38.71
-37.06	-37.88
-41.04	-22.28
-42.12	-47.12
-44.18	-52.54
-52.89	-46.22
-38.41	-44.04
-48.69	-30.3
-49.78	-49.7
-46.31	-41.37
-28.89	-39.08
-29.24	-41.89
-33.34	-33.45
-42.17	-44.76
-41.11	-41.57
-47.5	-37.95
-48.44	-14.73
-49.09	-43.44
-30.68	-35.38
-52.81	-37.7
-43.83	-42.83
-42.79	-42.95
-33.2	-31.18
-49.26	-21.03
-47.55	-19.18
-29.21	-49.04
-33.93	-45.88
-39.94	-37.76
-50.37	-39.2
-58.45	-30.69
-40.4	-22.98
-41.62	-20.64
-55.37	-39.43
-35.97	-46.25
-44.85	-33.86
-25.14	-19.7
-44.74	-36.08
-45.54	-31.52
-47.78	-54.55
-48.26	-29.97
-32.75	-37.09
-40.47	-17.55
-32.55	-46.44
-32.5	-30.72
-34.23	-38.92
-53.64	-42.27
-51.13	-22.32
-48.59	-49.58
-40.48	-39.08
-50.44	-36.23
-33.45	-29.29
-28.95	-39.41
-37.97	-36.45
-45.23	-52.85
-42.36	-43.95
-49.69	-28.25
-33.12	-51.29
-38.21	-34.09
-48.77	-27.61
-47.58	-25.19
-51.22	-44.45
-42.97	-39.15
-21.58	-17.76
-49.28	-28.98
-29.15	-28.66
-46.19	-47.88
-29.91	-42.35
-41.55	-52.56
-41.44	-41.84
-34.48	-47.21
-44.95	-8.11
-43.46	-33.45
-51.84	-41.12
-21.93	-29.9
-54.94	-46.02
-39.78	-46.36
-48.23	-44.16
-52.79	-46.81
-45.35	-16.45
-32.11	-37.23
-33.69	-39.02
-47.78	-26.18
-49.67	-38.3
-43.9	-34.4
-46.49	-44.71
-47.44	-44.53
-50.02	-19.65
-50.29	-29.48
-43.5	-58.11
-52.78	-30.57
-45.64	-31.03
-14.53	-32.15
-31.75	-43.86
-48.5	-46.55
-41.58	-41.92
-43	-26.99
-45.43	-37.12
-31.83	-9
-46.78	-24.89
-45.12	-22.81
-38.83	-51.27
-36.62	-43.7
-42.05	-21.16
-43.31	-27.64
-48.2	-40.36
-33.38	-35.23
-51.01	-39.67
-53.44	-39.09
-30.34	-21.12
-51.29	-30.31
-45.09	-32.16
-43.28	-17.86
-42.13	-43.29
-32.24	-42.02
-30.76	-34.83
-49.69	-43.48
-42.33	-15.46
-35.01	-39.28
-44.84	-9.5
-39.63	-45.3
-39.33	-40.76
-49.35	-22.4
-42.44	-39.04
-52.99	-23.19
-46.92	-34.86
-39.15	-27.97
-43.55	-39.22
-31.5	-52.12
-50.38	-30.6
-44.36	-32.2
-43.34	-35.49
-46.66	-24.85
-45.44	-37.44
-49.51	-26.89
-54.54	-33.49
-50.69	-28.58
-43.72	-32.18
-48.06	-38.86
-47.51	-32.62
-28.49	-57.81
-51.03	-47.25
-43.87	-30.68
-50.46	-42.52
-23.86	-30.27
-47.62	-43.13
-2.5	-6.78
-44.52	-30.72
-43.48	-46.71
-57.17	-38.95
-43.87	-55.95
-36.01	-46.39
-44.93	-26.71
-54.71	-39.15
-50.63	-27.97
-40.41	-17.21
-50.77	-34.7
-26.33	-31.04
-44.3	-34.24
-44.54	-47.43
-36.1	-45.62
-42.37	-37.68
-41.52	-47.43
-52.87	-31.23
-58.58	-40.2
-37.11	-13.54
-31.84	-33.66
-45.41	-46.98
-47.05	-38.14
-50.84	-20.93
-42.06	-43.94
-49.26	-33.06
-40.43	-42.84
-37.29	-34.09
-39.22	-38.48
-44.58	-32.3
-52.37	-28.54
-23.93	-25.32
-39.57	0.07
-42.69	-51.23
-46.28	-27.14
-43.51	-31.89
-34.62	-40.7
-50.07	-27.28
-28.5	-38.99
-52.65	-30.05
-27.81	-38.12
-22.73	-14.36
-44.46	-15.6
-44.34	-33.8
-29.76	-35.92
-41.77	-37.57
-53.36	-41.81
-37.99	-52.88
-31.23	-34.13
-55.97	-37.88
-52.98	-35.22
-49.76	-49.63
-47.6	-24.89
-37.98	-45.31
-45.43	-44.48
-32.68	-48.75
-39.49	-31.83
-38.76	-37.89
-47.35	-31.98
-42.75	-45.57
-45.31	-46.42
-50.28	-41.45
-47.77	-38.04
-28.03	-39.19
-50.8	-36.6
-30.24	-40.76
-28.27	-36.28
-32.23	-49.83
-54.21	-35.94
-47.13	-32.24
-24.98	-33.45
-40.89	-49.55
-46.54	-22.24
-30.95	-41.88
-31.72	-27.75
-43.63	-42.37
-33.09	-42.34
-31.97	-47.54
-53.24	-33.22
-45.27	-23.26
-30.77	-46.13
-23.1	-19.86
-34.97	-34.58
-27.63	-39.91
-47.99	-34.76
-27.53	-34.4
-46.5	-24.22
-30.68	-24.78
-55.72	-30.66
-45.86	-48.22
-50.62	-32.47
-51.88	-33.25
-54.13	-42.43
-31.81	-42.1
-28.33	-42.45
-44.97	-38.88
-35.93	-38.37
-43.1	-54.24
-43.2	-26.77
-33.27	-45.14
-47	-39.27
-45.29	-31.92
-52.92	-22.75
-45.64	-32.59
-37.06	-26.03
-37.57	-42.15
-50.97	-33.43
-45.93	-37.98
-43.35	-16.28
-34.32	-33.69
-58.81	-47.99
-45.77	-27.83
-45.15	-41.85
-45.59	-34.49
-45.67	-32.16
-54.51	-33.72
-49.23	-42.15
-53	-32.05
-26.78	-35.09
-44.28	-39.71
-57.47	-35.36
[truncated: 98,001 more rows]
